# Supplementary material for: Systemic lipid dysregulation is a risk factor for macular neurodegenerative disease
Source: Sci Rep. 2020 Jul 22;10:12165. doi: 10.1038/s41598-020-69164-y (PMC7376024; doi:10.1038/s41598-020-69164-y)
Supplement: Supplementary file 2 — Supplementary Information 2. [file 41598_2020_69164_MOESM2_ESM.xlsx]

## Sheet: Sheet1
Systemic lipid dysregulation is a risk factor for macular neurodegenerative disease.
Roberto Bonelli a,b, Sasha M Woods c, Brendan R. E. Ansell a,b, Tjebo FC Heeren c,d, Catherine A. Egan d, Kamron N. Khan e, Robyn Guymer f, Jennifer Trombley g, Martin Friedlander g,h, Melanie Bahlo a,b, Marcus Fruttiger c*.
a The Walter and Eliza Hall Institute of Medical Research, 1G Royal Parade, Parkville, 3052, Victoria, Australia
b Department of Medical Biology, The University of Melbourne, Melbourne 3010, Victoria, Australia
c UCL Institute of Ophthalmology, University College London, 11-43 Bath St, London EC1V 9EL, United Kingdom
d Moorfields Eye Hospital NHS Foundation Trust, City Road, London EC1, United Kingdom
e The Leeds Teaching Hospitals NHS Trust, St. James’s Hospital, Leeds, LS9 7TF, United Kingdom
f Center for Eye Research Australia, Royal Victorian Eye and Ear Hospital, and Ophthalmology, Department of Surgery, 32 Gisborne St, East Melbourne VIC 3002, Australia
g Lowy Medical Research Institute, La Jolla, California, USA
h The Scripps Research Institute, La Jolla, California, USA
Supplementary tables 1-5

## Sheet: Table S1
	MacTel Cases	Controls
total	60	58
Gender
Males	25	33
Females	35	25
Ethnicity
Caucasian	43	52
Other	17	5
Type 2 Diabetes
Yes	23	16
No	37	42
Age (Average)	64.9	61.7
BMI (Average)	28.6	27.5

## Sheet: Table S2
BIOCHEMICAL	pathway	logFC	p	FDR
asparagine	Ala, Asp Mtb	-0.854951	3.84e-06	0.000283115
aspartate	Ala, Asp Mtb	-0.296187	0.109453	0.282335
N-acetylalanine	Ala, Asp Mtb	-0.271724	0.141981	0.341308
N-acetylaspartate (NAA)	Ala, Asp Mtb	-0.254003	0.16985	0.379911
N-acetylasparagine	Ala, Asp Mtb	-0.186116	0.314504	0.54871
alanine	Ala, Asp Mtb	0.0321412	0.862102	0.93426
4-vinylphenol sulfate	Benzoate Mtb	-0.819428	9.51e-06	0.000511932
catechol sulfate	Benzoate Mtb	-0.596202	0.00127334	0.0140257
3-hydroxyhippurate	Benzoate Mtb	-0.586476	0.00152773	0.0154448
4-hydroxyhippurate	Benzoate Mtb	-0.423649	0.0220523	0.101739
3-methyl catechol sulfate (1)	Benzoate Mtb	-0.422939	0.0222759	0.10211
O-methylcatechol sulfate	Benzoate Mtb	-0.40096	0.030246	0.124701
hippurate	Benzoate Mtb	-0.358558	0.0526579	0.175195
4-methylcatechol sulfate	Benzoate Mtb	-0.229342	0.215192	0.440838
methyl-4-hydroxybenzoate sulfate	Benzoate Mtb	0.203419	0.271627	0.506214
benzoate	Benzoate Mtb	-0.0894502	0.628804	0.801908
3-methoxycatechol sulfate (1)	Benzoate Mtb	-0.0656584	0.722714	0.870986
4-ethylphenylsulfate	Benzoate Mtb	-0.0461518	0.803039	0.904788
glycochenodeoxycholate	Bile Acid Mtb	-0.282123	0.127346	0.315373
glycochenodeoxycholate sulfate	Bile Acid Mtb	-0.25488	0.168381	0.379911
taurochenodeoxycholate	Bile Acid Mtb	-0.227752	0.21839	0.444
glycocholenate sulfate*	Bile Acid Mtb	-0.220694	0.232995	0.458535
glycocholate	Bile Acid Mtb	-0.176861	0.339175	0.567599
taurocholate	Bile Acid Mtb	-0.124264	0.50187	0.726104
glycoursodeoxycholate	Bile Acid Mtb	-0.093407	0.613703	0.793193
deoxycholate	Bile Acid Mtb	0.0854941	0.644059	0.815293
cholate	Bile Acid Mtb	-0.0743904	0.687667	0.850864
glycochenodeoxycholate glucuronide (1)	Bile Acid Mtb	0.059182	0.749094	0.88186
taurolithocholate 3-sulfate	Bile Acid Mtb	0.0563436	0.760751	0.884149
taurodeoxycholate	Bile Acid Mtb	-0.0491372	0.790586	0.899002
glycolithocholate sulfate*	Bile Acid Mtb	0.0477499	0.796367	0.899167
glycodeoxycholate sulfate	Bile Acid Mtb	-0.0296564	0.872668	0.938818
glycodeoxycholate	Bile Acid Mtb	0.0247759	0.893486	0.951504
chenodeoxycholate	Bile Acid Mtb	0.0188252	0.918966	0.966349
taurocholenate sulfate	Bile Acid Mtb	-0.00930112	0.959911	0.981168
mannose	Carbohydrate Mtb (others)	-0.567815	0.00215122	0.0191277
mannitol/sorbitol	Carbohydrate Mtb (others)	-0.387203	0.0363926	0.141035
galactonate	Carbohydrate Mtb (others)	0.347287	0.0605451	0.194271
glucuronate	Carbohydrate Mtb (others)	0.341369	0.065063	0.20175
N-acetylglucosamine/N-acetylgalactosamine	Carbohydrate Mtb (others)	-0.244742	0.185955	0.402449
phosphate	Carbohydrate Mtb (others)	-0.198038	0.284511	0.524923
maltose	Carbohydrate Mtb (others)	-0.179709	0.331454	0.560923
fructose	Carbohydrate Mtb (others)	-0.144933	0.43348	0.658248
N-acetylglucosaminylasparagine	Carbohydrate Mtb (others)	-0.10782	0.560105	0.759849
N-acetylneuraminate	Carbohydrate Mtb (others)	-0.105289	0.569352	0.765359
erythronate*	Carbohydrate Mtb (others)	-0.0597951	0.746584	0.881566
N-stearoyl-sphingosine (d18:1/18:0)*	Ceramide	0.499768	0.00691712	0.043631
N-palmitoyl-sphinganine (d18:0/16:0)	Ceramide	0.478007	0.00978847	0.0577911
N-palmitoyl-sphingosine (d18:1/16:0)	Ceramide	0.193558	0.295547	0.533285
N-margaroyl-sphingosine (d18:1/17:0)*	Ceramide	0.168207	0.363336	0.58803
N-myristoyl-sphingosine (d18:1/14:0)*	Ceramide	-0.120315	0.515555	0.726104
N-behenoyl-sphingadienine (d18:2/22:0)*	Ceramide	0.0973644	0.598763	0.784905
lactosyl-N-palmitoyl-sphingosine (d18:1/16:0)	Cerebrosides	-0.414472	0.0250991	0.110257
glycosyl-N-palmitoyl-sphingosine (d18:1/16:0)	Cerebrosides	-0.3023	0.102323	0.268736
glycosyl-N-stearoyl-sphingosine (d18:1/18:0)	Cerebrosides	0.138534	0.454056	0.678327
lactosyl-N-nervonoyl-sphingosine (d18:1/24:1)*	Cerebrosides	-0.135209	0.464963	0.68766
gamma-tocopherol/beta-tocopherol	Cofactors & Vitamins	-0.716652	0.000107597	0.00268621
gamma-CEHC	Cofactors & Vitamins	-0.471385	0.010852	0.0611358
trigonelline (N'-methylnicotinate)	Cofactors & Vitamins	-0.438614	0.0177719	0.0874375
nicotinamide	Cofactors & Vitamins	-0.275206	0.136944	0.332449
pyridoxal	Cofactors & Vitamins	0.257354	0.164288	0.37537
biliverdin	Cofactors & Vitamins	0.225761	0.222442	0.44853
pantothenate	Cofactors & Vitamins	0.182104	0.325052	0.55918
bilirubin (E,Z or Z,E)*	Cofactors & Vitamins	0.174718	0.34506	0.570356
retinol (Vitamin A)	Cofactors & Vitamins	0.16547	0.371195	0.598126
bilirubin (E,E)*	Cofactors & Vitamins	0.156437	0.397874	0.627417
pyridoxate	Cofactors & Vitamins	0.155791	0.399827	0.627813
N1-Methyl-2-pyridone-5-carboxamide	Cofactors & Vitamins	-0.153079	0.40808	0.636709
bilirubin (Z,Z)	Cofactors & Vitamins	0.122898	0.50658	0.726104
oxalate (ethanedioate)	Cofactors & Vitamins	-0.119727	0.517612	0.726104
quinolinate	Cofactors & Vitamins	0.0762601	0.680246	0.84668
gulonate*	Cofactors & Vitamins	-0.0711544	0.700581	0.860281
ascorbate (Vitamin C)	Cofactors & Vitamins	-0.0654738	0.723461	0.870986
alpha-tocopherol	Cofactors & Vitamins	0.0570171	0.75798	0.88313
1-methylnicotinamide	Cofactors & Vitamins	-0.0302044	0.870336	0.937676
threonate	Cofactors & Vitamins	-0.00702198	0.969729	0.983049
palmitoyl-oleoyl-glycerol (16:0/18:1) [2]*	Diacylglycerol	0.934109	4.47e-07	5.5e-05
oleoyl-oleoyl-glycerol (18:1/18:1) [2]*	Diacylglycerol	0.727187	8.5e-05	0.00241403
palmitoyl-linoleoyl-glycerol (16:0/18:2) [2]*	Diacylglycerol	0.671021	0.000287607	0.00520845
oleoyl-oleoyl-glycerol (18:1/18:1) [1]*	Diacylglycerol	0.638687	0.000557485	0.007912
oleoyl-arachidonoyl-glycerol (18:1/20:4) [1]*	Diacylglycerol	0.599405	0.00119853	0.013821
oleoyl-arachidonoyl-glycerol (18:1/20:4) [2]*	Diacylglycerol	0.529529	0.00421465	0.0314183
linoleoyl-arachidonoyl-glycerol (18:2/20:4) [2]*	Diacylglycerol	0.473013	0.0105815	0.0600702
oleoyl-linoleoyl-glycerol (18:1/18:2) [1]	Diacylglycerol	0.439845	0.0174545	0.0864526
oleoyl-linoleoyl-glycerol (18:1/18:2) [2]	Diacylglycerol	0.418121	0.0238464	0.106658
linoleoyl-docosahexaenoyl-glycerol (18:2/22:6) [2]*	Diacylglycerol	0.367955	0.0467568	0.164317
linoleoyl-linolenoyl-glycerol (18:2/18:3) [2]*	Diacylglycerol	0.250342	0.176086	0.389452
linoleoyl-linoleoyl-glycerol (18:2/18:2) [1]*	Diacylglycerol	0.183081	0.322463	0.557324
leucylleucine	Dipeptide	0.606287	0.00105134	0.0130996
phenylalanyltryptophan	Dipeptide	0.483309	0.00900497	0.054044
cyclo(leu-pro)	Dipeptide	0.435462	0.0186073	0.0891701
tyrosylglutamine	Dipeptide	0.371691	0.0445708	0.15814
histidyltryptophan	Dipeptide	0.366251	0.047784	0.165561
leucylphenylalanine/isoleucylphenylalanine	Dipeptide	0.306099	0.0980824	0.262264
leucylvaline	Dipeptide	0.301573	0.103152	0.268997
glutaminylthreonine	Dipeptide	0.291165	0.115599	0.292165
prolylproline	Dipeptide	0.281453	0.128252	0.316555
phenylalanylserine	Dipeptide	0.278927	0.131713	0.322937
histidylglycine	Dipeptide	-0.223092	0.227957	0.453457
alpha-glutamylglycine	Dipeptide	-0.194189	0.293974	0.533285
glycylvaline	Dipeptide	-0.185511	0.316081	0.550159
prolylphenylalanine	Dipeptide	0.178054	0.335928	0.565024
aspartylphenylalanine	Dipeptide	-0.177497	0.337442	0.565982
pyroglutamylglutamine	Dipeptide	0.164673	0.373503	0.599229
isoleucylleucine/leucylisoleucine	Dipeptide	0.133585	0.470342	0.692839
leucylalanine	Dipeptide	-0.119473	0.5185	0.726104
glycylphenylalanine	Dipeptide	-0.109801	0.552921	0.755659
cyclo(ala-pro)	Dipeptide	0.107213	0.562314	0.761446
cyclo(pro-val)	Dipeptide	-0.102132	0.580985	0.77335
phenylalanylglycine	Dipeptide	0.0915405	0.620807	0.797882
histidylphenylalanine	Dipeptide	-0.0802825	0.664386	0.833872
pyroglutamylglycine	Dipeptide	-0.0523629	0.777191	0.893406
prolylglycine	Dipeptide	0.0309655	0.867099	0.935554
valylarginine	Dipeptide	0.0270683	0.883697	0.946544
phenylalanylphenylalanine	Dipeptide	-0.0192396	0.917189	0.966349
phenylalanylleucine	Dipeptide	-0.00743518	0.967948	0.983049
serylalanine	Dipeptide	0.00288244	0.987572	0.990255
palmitoleate (16:1n7)	Fatty Acid (Long Chain)	0.695073	0.000172524	0.0036378
10-heptadecenoate (17:1n7)	Fatty Acid (Long Chain)	0.637151	0.000574885	0.008005
palmitate (16:0)	Fatty Acid (Long Chain)	0.629558	0.00066854	0.00897059
myristate (14:0)	Fatty Acid (Long Chain)	0.626933	0.00070409	0.0092789
10-nonadecenoate (19:1n9)	Fatty Acid (Long Chain)	0.571055	0.00202846	0.0182561
myristoleate (14:1n5)	Fatty Acid (Long Chain)	0.551672	0.00287035	0.0232782
eicosenoate (20:1)	Fatty Acid (Long Chain)	0.501757	0.00669683	0.0432138
oleate/vaccenate (18:1)	Fatty Acid (Long Chain)	0.501418	0.00673386	0.0432138
pentadecanoate (15:0)	Fatty Acid (Long Chain)	0.441221	0.0171058	0.0852981
margarate (17:0)	Fatty Acid (Long Chain)	0.354022	0.0557225	0.18277
stearate (18:0)	Fatty Acid (Long Chain)	0.343675	0.0632711	0.199962
erucate (22:1n9)	Fatty Acid (Long Chain)	0.339478	0.0665641	0.205541
nonadecanoate (19:0)	Fatty Acid (Long Chain)	0.125031	0.499232	0.725122
arachidate (20:0)	Fatty Acid (Long Chain)	-0.0409084	0.825031	0.919464
caproate (6:0)	Fatty Acid (Medium Chain)	-0.766941	3.41e-05	0.00125655
10-undecenoate (11:1n1)	Fatty Acid (Medium Chain)	0.515986	0.00529615	0.0372244
laurate (12:0)	Fatty Acid (Medium Chain)	0.376397	0.0419398	0.152471
5-dodecenoate (12:1n7)	Fatty Acid (Medium Chain)	0.347484	0.0603988	0.194271
caprylate (8:0)	Fatty Acid (Medium Chain)	-0.324236	0.0797337	0.229847
caprate (10:0)	Fatty Acid (Medium Chain)	0.00125395	0.994593	0.995761
5-hydroxyhexanoate	Fatty Acid (Monohydroxy)	-0.914192	7.81e-07	8.23e-05
2-hydroxyoctanoate	Fatty Acid (Monohydroxy)	-0.504747	0.00637745	0.0420228
3-hydroxymyristate	Fatty Acid (Monohydroxy)	0.402712	0.0295311	0.12313
3-hydroxylaurate	Fatty Acid (Monohydroxy)	0.363012	0.049788	0.169325
16-hydroxypalmitate	Fatty Acid (Monohydroxy)	0.263485	0.154467	0.358481
3-hydroxyhexanoate	Fatty Acid (Monohydroxy)	0.232166	0.209597	0.438195
3-hydroxysebacate	Fatty Acid (Monohydroxy)	0.191761	0.300052	0.537472
2-hydroxydecanoate	Fatty Acid (Monohydroxy)	-0.179452	0.332145	0.560923
2-hydroxystearate	Fatty Acid (Monohydroxy)	-0.174901	0.344553	0.570356
3-hydroxydecanoate	Fatty Acid (Monohydroxy)	0.166567	0.368033	0.594329
9-hydroxystearate	Fatty Acid (Monohydroxy)	0.149226	0.419981	0.647661
3-hydroxyoctanoate	Fatty Acid (Monohydroxy)	0.0835937	0.651441	0.820416
3-hydroxybutyrate (BHBA)	Fatty Acid (Monohydroxy)	0.0818109	0.658398	0.827765
13-HODE + 9-HODE	Fatty Acid (Monohydroxy)	-0.060861	0.742225	0.881566
2-hydroxypalmitate	Fatty Acid (Monohydroxy)	0.0589319	0.750119	0.88186
2-hydroxylaurate	Fatty Acid (Monohydroxy)	0.0205648	0.911507	0.964713
mead acid (20:3n9)	Fatty Acid (Polyunsaturated)	0.67073	0.000289359	0.00520845
docosapentaenoate (n3 DPA; 22:5n3)	Fatty Acid (Polyunsaturated)	0.524567	0.00458519	0.0331752
eicosapentaenoate (EPA; 20:5n3)	Fatty Acid (Polyunsaturated)	0.500867	0.00679457	0.0432275
docosatrienoate (22:3n3)	Fatty Acid (Polyunsaturated)	0.497616	0.00716283	0.0447096
stearidonate (18:4n3)	Fatty Acid (Polyunsaturated)	0.399564	0.0308262	0.126387
linolenate [alpha or gamma; (18:3n3 or 6)]	Fatty Acid (Polyunsaturated)	0.383986	0.0379746	0.14226
docosadienoate (22:2n6)	Fatty Acid (Polyunsaturated)	0.377447	0.041371	0.151148
docosahexaenoate (DHA; 22:6n3)	Fatty Acid (Polyunsaturated)	0.36711	0.0472641	0.164533
dihomo-linolenate (20:3n3 or n6)	Fatty Acid (Polyunsaturated)	0.352622	0.0566974	0.184985
docosapentaenoate (n6 DPA; 22:5n6)	Fatty Acid (Polyunsaturated)	0.22932	0.215236	0.440838
adrenate (22:4n6)	Fatty Acid (Polyunsaturated)	0.223299	0.227526	0.453457
dihomo-linoleate (20:2n6)	Fatty Acid (Polyunsaturated)	0.173277	0.349053	0.572447
arachidonate (20:4n6)	Fatty Acid (Polyunsaturated)	-0.0976799	0.597579	0.784905
linoleate (18:2n6)	Fatty Acid (Polyunsaturated)	-0.069432	0.707491	0.863022
palmitoylcarnitine	Fatty Acid Mtb (Carnitine)	0.655963	0.000392837	0.00630248
myristoylcarnitine	Fatty Acid Mtb (Carnitine)	0.642685	0.000514481	0.00746315
palmitoleoylcarnitine*	Fatty Acid Mtb (Carnitine)	0.57962	0.00173433	0.0168412
laurylcarnitine	Fatty Acid Mtb (Carnitine)	0.539903	0.00352631	0.0273939
myristoleoylcarnitine*	Fatty Acid Mtb (Carnitine)	0.502424	0.00662432	0.0432138
stearoylcarnitine	Fatty Acid Mtb (Carnitine)	0.474009	0.0104189	0.0596059
oleoylcarnitine	Fatty Acid Mtb (Carnitine)	0.403448	0.0292352	0.122588
decanoylcarnitine	Fatty Acid Mtb (Carnitine)	0.386342	0.0368106	0.141035
3-hydroxybutyrylcarnitine (2)	Fatty Acid Mtb (Carnitine)	-0.337282	0.068343	0.207
butyrylcarnitine	Fatty Acid Mtb (Carnitine)	0.273249	0.139757	0.338167
deoxycarnitine	Fatty Acid Mtb (Carnitine)	-0.25887	0.161816	0.372026
3-hydroxybutyrylcarnitine (1)	Fatty Acid Mtb (Carnitine)	0.207606	0.261883	0.489291
adipoylcarnitine	Fatty Acid Mtb (Carnitine)	0.199179	0.281746	0.521124
octanoylcarnitine	Fatty Acid Mtb (Carnitine)	0.197685	0.285369	0.525192
propionylcarnitine	Fatty Acid Mtb (Carnitine)	0.159512	0.388665	0.616849
acetylcarnitine	Fatty Acid Mtb (Carnitine)	0.120951	0.513337	0.726104
2-methylmalonyl carnitine	Fatty Acid Mtb (Carnitine)	0.108284	0.558418	0.759849
hexanoylcarnitine	Fatty Acid Mtb (Carnitine)	0.0478511	0.795945	0.899167
cis-4-decenoyl carnitine	Fatty Acid Mtb (Carnitine)	-0.040691	0.825946	0.919464
carnitine	Fatty Acid Mtb (Carnitine)	0.0188119	0.919023	0.966349
malonylcarnitine	Fatty Acid Mtb (Carnitine)	-0.00721622	0.968892	0.983049
linoleoylcarnitine*	Fatty Acid Mtb (Carnitine)	0.00337907	0.98543	0.989498
2-hydroxyglutarate	Fatty Acid Mtb (Dicarboxylate)	-0.983526	1.07e-07	1.97e-05
maleate	Fatty Acid Mtb (Dicarboxylate)	0.571244	0.00202152	0.0182561
tetradecanedioate	Fatty Acid Mtb (Dicarboxylate)	0.43806	0.0179163	0.0875644
hexadecanedioate	Fatty Acid Mtb (Dicarboxylate)	0.299923	0.105051	0.272027
eicosanodioate	Fatty Acid Mtb (Dicarboxylate)	-0.147616	0.425016	0.650751
dodecanedioate	Fatty Acid Mtb (Dicarboxylate)	-0.127577	0.490536	0.716863
3-carboxy-4-methyl-5-propyl-2-furanpropanoate (CMPF)	Fatty Acid Mtb (Dicarboxylate)	0.0713867	0.699652	0.860281
docosadioate	Fatty Acid Mtb (Dicarboxylate)	-0.0598643	0.746301	0.881566
15-methylpalmitate	Fatty Acid Mtb (others)	0.497216	0.00720927	0.0447096
17-methylstearate	Fatty Acid Mtb (others)	0.470384	0.0110214	0.0616197
2-aminoheptanoate	Fatty Acid Mtb (others)	-0.460204	0.0128822	0.0699049
2-aminooctanoate	Fatty Acid Mtb (others)	-0.331959	0.072818	0.213253
N-oleoyltaurine	Fatty Acid Mtb (others)	0.308516	0.0954585	0.258791
N-palmitoylglycine	Fatty Acid Mtb (others)	-0.2959	0.109797	0.282335
13-methylmyristate	Fatty Acid Mtb (others)	0.261985	0.156828	0.361684
palmitoloelycholine	Fatty Acid Mtb (others)	0.248237	0.179749	0.393037
methylmalonate (MMA)	Fatty Acid Mtb (others)	-0.11617	0.530128	0.738532
3-hydroxy-3-methylglutarate	Fatty Acid Mtb (others)	-0.108968	0.555936	0.758375
hexanoylglutamine	Fatty Acid Mtb (others)	-0.0645323	0.727278	0.874155
oleoylcholine	Fatty Acid Mtb (others)	0.0367382	0.842621	0.921632
palmitoylcholine	Fatty Acid Mtb (others)	-0.0366588	0.842957	0.921632
malonate	Fatty Acid Mtb (others)	0.0110361	0.952441	0.977083
glutamine	Glu Mtb	-0.73824	6.62e-05	0.00201906
S-1-pyrroline-5-carboxylate	Glu Mtb	-0.4964	0.00730502	0.0449259
carboxyethyl-GABA	Glu Mtb	-0.476107	0.0100837	0.0583405
citramalate	Glu Mtb	-0.323905	0.0800416	0.229847
beta-citrylglutamate	Glu Mtb	0.230485	0.212915	0.440838
glutamate	Glu Mtb	0.187788	0.310177	0.545025
N-acetylglutamine	Glu Mtb	-0.181089	0.327754	0.560923
gamma-carboxyglutamate	Glu Mtb	-0.1795	0.332017	0.560923
4-hydroxyglutamate	Glu Mtb	0.0966509	0.601444	0.784905
N-acetyl-aspartyl-glutamate (NAAG)	Glu Mtb	0.0700249	0.70511	0.863022
N-acetylglutamate	Glu Mtb	-0.0167691	0.927791	0.967104
pyroglutamine*	Glu Mtb	-0.0108478	0.953251	0.977083
gamma-glutamylglycine	Glutathione Mtb	-1.07662	5.97e-09	2.2e-06
gamma-glutamylthreonine	Glutathione Mtb	-0.596935	0.00125586	0.0140257
5-oxoproline	Glutathione Mtb	-0.574115	0.00191851	0.0176983
gamma-glutamyl-epsilon-lysine	Glutathione Mtb	-0.476331	0.0100484	0.0583405
gamma-glutamylglutamate	Glutathione Mtb	0.385266	0.0373386	0.141035
gamma-glutamylmethionine	Glutathione Mtb	-0.38506	0.03744	0.141035
gamma-glutamyl-alpha-lysine	Glutathione Mtb	-0.372432	0.0441473	0.15814
gamma-glutamylhistidine	Glutathione Mtb	-0.311769	0.092015	0.253385
cys-gly, oxidized	Glutathione Mtb	-0.309691	0.0942034	0.25722
gamma-glutamylvaline	Glutathione Mtb	0.304619	0.0997181	0.264719
cysteine-glutathione disulfide	Glutathione Mtb	-0.272772	0.14045	0.338733
gamma-glutamylglutamine	Glutathione Mtb	-0.265855	0.150792	0.355542
gamma-glutamyltyrosine	Glutathione Mtb	-0.254734	0.168625	0.379911
cysteinylglycine	Glutathione Mtb	-0.240744	0.193247	0.410188
gamma-glutamyltryptophan	Glutathione Mtb	0.219454	0.235631	0.461954
gamma-glutamyl-2-aminobutyrate	Glutathione Mtb	0.14347	0.438135	0.661235
gamma-glutamylphenylalanine	Glutathione Mtb	-0.137564	0.457222	0.67896
gamma-glutamylalanine	Glutathione Mtb	0.0606033	0.743278	0.881566
gamma-glutamylisoleucine*	Glutathione Mtb	-0.0157821	0.932031	0.970153
gamma-glutamylleucine	Glutathione Mtb	-0.0139388	0.939953	0.971285
glycine	Gly, Ser, Thr Mtb	-1.3118	1.36e-12	1e-09
serine	Gly, Ser, Thr Mtb	-1.03444	2.27e-08	5.59e-06
threonine	Gly, Ser, Thr Mtb	-0.964675	1.86e-07	2.74e-05
O-acetylhomoserine	Gly, Ser, Thr Mtb	-0.684281	0.00021742	0.00433665
N-acetylglycine	Gly, Ser, Thr Mtb	-0.538343	0.00362285	0.0278507
betaine	Gly, Ser, Thr Mtb	-0.528577	0.00428352	0.0316124
2-methylserine	Gly, Ser, Thr Mtb	-0.455245	0.0138855	0.0731966
N-acetylserine	Gly, Ser, Thr Mtb	-0.314472	0.089231	0.249441
sarcosine	Gly, Ser, Thr Mtb	0.251085	0.174807	0.389187
N-acetylthreonine	Gly, Ser, Thr Mtb	-0.148899	0.421	0.647661
dimethylglycine	Gly, Ser, Thr Mtb	-0.0171044	0.926351	0.967104
glycerol	Glycerolipid Mtb (others)	0.312641	0.0911099	0.251832
glycerol 3-phosphate	Glycerolipid Mtb (others)	0.22619	0.221565	0.447985
glycerophosphoglycerol	Glycerolipid Mtb (others)	-0.174573	0.345459	0.570356
1-meadoyl-GPC (20:3n9)*	Glycerophosopholipid Mtb (others)	0.560072	0.00247255	0.0209741
choline	Glycerophosopholipid Mtb (others)	-0.455404	0.0138523	0.0731966
linoleoyl ethanolamide	Glycerophosopholipid Mtb (others)	-0.407917	0.0274928	0.115941
eicosapentaenoylcholine	Glycerophosopholipid Mtb (others)	0.369736	0.0457038	0.161385
palmitoyl ethanolamide	Glycerophosopholipid Mtb (others)	0.341564	0.0649105	0.20175
1-linoleoyl-GPA (18:2)*	Glycerophosopholipid Mtb (others)	-0.334879	0.0703347	0.208115
glycerophosphoinositol*	Glycerophosopholipid Mtb (others)	-0.229118	0.21564	0.440838
1-stearoyl-2-arachidonoyl-GPC (18:0/20:4)	Glycerophosopholipid Mtb (others)	0.220806	0.232758	0.458535
glycerophosphorylcholine (GPC)	Glycerophosopholipid Mtb (others)	-0.215974	0.243142	0.470779
stearoyl ethanolamide	Glycerophosopholipid Mtb (others)	-0.200267	0.279126	0.517575
docosahexaenoylcholine	Glycerophosopholipid Mtb (others)	0.18507	0.317233	0.550866
choline phosphate	Glycerophosopholipid Mtb (others)	-0.154479	0.403806	0.63168
1-arachidonoyl-GPA (20:4)	Glycerophosopholipid Mtb (others)	-0.137032	0.458964	0.680152
dihomo-linolenoyl-choline	Glycerophosopholipid Mtb (others)	0.0871304	0.637731	0.808669
oleoyl ethanolamide	Glycerophosopholipid Mtb (others)	0.0785501	0.671198	0.839013
glycerophosphoethanolamine	Glycerophosopholipid Mtb (others)	0.0662972	0.720129	0.870986
1-oleoyl-GPG (18:1)*	Glycerophosopholipid Mtb (others)	-0.0630763	0.733194	0.876981
phosphoethanolamine	Glycerophosopholipid Mtb (others)	0.0538198	0.771162	0.892187
trimethylamine N-oxide	Glycerophosopholipid Mtb (others)	0.0530951	0.774159	0.892187
arachidonoylcholine	Glycerophosopholipid Mtb (others)	-0.0480471	0.795127	0.899167
1-stearoyl-2-linoleoyl-GPC (18:0/18:2)*	Glycerophosopholipid Mtb (others)	0.0403385	0.82743	0.919464
myo-inositol	Glycerophosopholipid Mtb (others)	-0.0389047	0.833472	0.919845
2-stearoyl-GPI (18:0)*	Glycerophosopholipid Mtb (others)	0.0385435	0.834996	0.919845
1-palmitoyl-GPA (16:0)	Glycerophosopholipid Mtb (others)	-0.0104913	0.954786	0.977298
glucose	Glycolysis	-0.254592	0.168862	0.379911
glycerate	Glycolysis	-0.112135	0.544511	0.749462
lactate	Glycolysis	-0.0476405	0.796823	0.899167
1,5-anhydroglucitol (1,5-AG)	Glycolysis	-0.0341571	0.853548	0.930455
pyruvate	Glycolysis	0.016937	0.92707	0.967104
histidine	His Mtb	-0.552363	0.00283557	0.0232517
hydantoin-5-propionic acid	His Mtb	0.407949	0.0274804	0.115941
trans-urocanate	His Mtb	-0.365191	0.0484319	0.166245
N-acetyl-1-methylhistidine*	His Mtb	0.354229	0.0555791	0.18277
1-methylhistidine	His Mtb	0.324896	0.0791224	0.229847
cis-urocanate	His Mtb	-0.269534	0.145222	0.346842
imidazole propionate	His Mtb	-0.173466	0.348528	0.572447
3-methylhistidine	His Mtb	-0.170816	0.355939	0.581156
imidazole lactate	His Mtb	-0.163195	0.377807	0.604818
N-acetylcarnosine	His Mtb	-0.123775	0.503554	0.726104
1-methylimidazoleacetate	His Mtb	-0.0568475	0.758678	0.88313
N-acetylhistidine	His Mtb	0.0519347	0.778965	0.893668
methylsuccinate	Leu, Ile, Val Mtb	-0.30697	0.0971303	0.261614
N-acetylisoleucine	Leu, Ile, Val Mtb	-0.303269	0.101229	0.26681
isoleucine	Leu, Ile, Val Mtb	-0.29481	0.111112	0.284725
isovalerate	Leu, Ile, Val Mtb	-0.291197	0.11556	0.292165
tiglylcarnitine	Leu, Ile, Val Mtb	0.283228	0.125863	0.312751
4-methyl-2-oxopentanoate	Leu, Ile, Val Mtb	0.263634	0.154233	0.358481
3-hydroxyisobutyrate	Leu, Ile, Val Mtb	0.262074	0.156686	0.361684
3-methyl-2-oxobutyrate	Leu, Ile, Val Mtb	0.230204	0.213473	0.440838
valine	Leu, Ile, Val Mtb	-0.221229	0.231865	0.458535
methylsuccinoylcarnitine (1)	Leu, Ile, Val Mtb	-0.217599	0.239615	0.466584
2-methylbutyrylglycine	Leu, Ile, Val Mtb	0.207641	0.261803	0.489291
alpha-hydroxyisovalerate	Leu, Ile, Val Mtb	0.196317	0.288716	0.528715
3-hydroxy-2-ethylpropionate	Leu, Ile, Val Mtb	0.189563	0.305626	0.540892
beta-hydroxyisovalerate	Leu, Ile, Val Mtb	-0.18374	0.320724	0.55562
leucine	Leu, Ile, Val Mtb	-0.179565	0.331843	0.560923
isobutyrylcarnitine	Leu, Ile, Val Mtb	-0.17496	0.34439	0.570356
ethylmalonate	Leu, Ile, Val Mtb	0.155831	0.399704	0.627813
3-methylglutaconate	Leu, Ile, Val Mtb	-0.144379	0.435239	0.659561
N-acetylvaline	Leu, Ile, Val Mtb	-0.143748	0.437247	0.661235
2-hydroxy-3-methylvalerate	Leu, Ile, Val Mtb	0.0984534	0.59468	0.784905
2-methylbutyrylcarnitine (C5)	Leu, Ile, Val Mtb	-0.0947386	0.608658	0.788141
N-acetylleucine	Leu, Ile, Val Mtb	0.0762395	0.680327	0.84668
isovalerylcarnitine	Leu, Ile, Val Mtb	0.0722544	0.696181	0.857732
alpha-hydroxyisocaproate	Leu, Ile, Val Mtb	0.0626449	0.73495	0.877659
3-methyl-2-oxovalerate	Leu, Ile, Val Mtb	0.0576874	0.755225	0.88298
glutarate (pentanedioate)	Lys Mtb	-0.83896	5.8e-06	0.000356516
N6-acetyllysine	Lys Mtb	-0.475885	0.0101187	0.0583405
lysine	Lys Mtb	-0.463017	0.0123421	0.0679734
N6,N6,N6-trimethyllysine	Lys Mtb	-0.461758	0.0125813	0.068778
N-acetyl-cadaverine	Lys Mtb	-0.250244	0.176256	0.389452
3-methylglutarylcarnitine (2)	Lys Mtb	-0.249508	0.177531	0.390027
5-(galactosylhydroxy)-L-lysine	Lys Mtb	-0.24065	0.193422	0.410188
5-hydroxylysine	Lys Mtb	0.134097	0.468642	0.691716
pipecolate	Lys Mtb	-0.0970214	0.600051	0.784905
glutarylcarnitine (C5)	Lys Mtb	-0.0928743	0.615727	0.794417
2-aminoadipate	Lys Mtb	0.0397852	0.82976	0.919464
N2-acetyllysine	Lys Mtb	0.0250703	0.892227	0.951504
1-palmitoleoyl-GPC (16:1)*	Lysophosphatidylcholine	0.77263	2.98e-05	0.00122033
1-myristoyl-GPC (14:0)	Lysophosphatidylcholine	0.562573	0.00236425	0.0206264
1-eicosapentaenoyl-GPC (20:5)*	Lysophosphatidylcholine	0.557289	0.00259837	0.0217909
1-linolenoyl-GPC (18:3)*	Lysophosphatidylcholine	0.506434	0.00620339	0.041422
1-arachidoyl-GPC (20:0)	Lysophosphatidylcholine	-0.483292	0.00900733	0.054044
2-linoleoyl-GPC (18:2)*	Lysophosphatidylcholine	-0.395006	0.0327871	0.132223
1-eicosenoyl-GPC (20:1)*	Lysophosphatidylcholine	-0.39446	0.033029	0.132475
1-behenoyl-GPC (22:0)	Lysophosphatidylcholine	-0.378949	0.0405692	0.149701
1-palmitoyl-GPC (16:0)	Lysophosphatidylcholine	0.374751	0.0428444	0.154996
1-linoleoyl-GPC (18:2)	Lysophosphatidylcholine	-0.371711	0.0445591	0.15814
1-docosapentaenoyl-GPC (22:5n3)*	Lysophosphatidylcholine	0.341438	0.0650089	0.20175
1-docosahexaenoyl-GPC (22:6)*	Lysophosphatidylcholine	0.336412	0.0690592	0.207146
1-nonadecanoyl-GPC (19:0)	Lysophosphatidylcholine	-0.269695	0.144981	0.346842
1-oleoyl-GPC (18:1)	Lysophosphatidylcholine	0.239397	0.19575	0.413936
2-docosahexaenoyl-GPC (22:6)*	Lysophosphatidylcholine	0.23696	0.200341	0.421288
1-dihomo-linolenoyl-GPC (20:3n3 or 6)*	Lysophosphatidylcholine	0.215676	0.243793	0.470779
1-pentadecanoyl-GPC (15:0)*	Lysophosphatidylcholine	0.189619	0.305483	0.540892
2-myristoyl-GPC (14:0)*	Lysophosphatidylcholine	0.173415	0.34867	0.572447
1-nervonoyl-GPC (24:1n9)*	Lysophosphatidylcholine	0.117664	0.524852	0.733601
1-lignoceroyl-GPC (24:0)	Lysophosphatidylcholine	-0.111904	0.54534	0.749462
1-erucoyl-GPC (22:1)*	Lysophosphatidylcholine	-0.0893279	0.629273	0.801908
2-palmitoyl-GPC (16:0)*	Lysophosphatidylcholine	-0.0580907	0.753569	0.882753
1-adrenoyl-GPC (22:4)*	Lysophosphatidylcholine	0.0500528	0.786777	0.897437
1-docosapentaenoyl-GPC (22:5n6)*	Lysophosphatidylcholine	0.0409995	0.824648	0.919464
1-arachidonoyl-GPC (20:4n6)*	Lysophosphatidylcholine	0.0310234	0.866852	0.935554
2-oleoyl-GPC (18:1)*	Lysophosphatidylcholine	0.0278452	0.880384	0.94574
1-stearoyl-GPC (18:0)	Lysophosphatidylcholine	0.0203507	0.912425	0.964713
2-arachidonoyl-GPC (20:4)*	Lysophosphatidylcholine	-0.0148948	0.935843	0.971285
1-margaroyl-GPC (17:0)	Lysophosphatidylcholine	0.0117467	0.949383	0.975828
1-dihomo-linoleoyl-GPC (20:2)*	Lysophosphatidylcholine	0.00868726	0.962555	0.981168
2-margaroyl-GPC (17:0)*	Lysophosphatidylcholine	-0.00336864	0.985475	0.989498
1-docosahexaenoyl-GPE (22:6)*	Lysophosphatidylethanolamine	0.788202	2.05e-05	0.000945445
1-eicosapentaenoyl-GPE (20:5)*	Lysophosphatidylethanolamine	0.774058	2.88e-05	0.00122033
1-palmitoyl-GPE (16:0)	Lysophosphatidylethanolamine	0.71049	0.000123291	0.00293512
1-stearoyl-GPE (18:0)	Lysophosphatidylethanolamine	0.682719	0.00022476	0.00436508
1-arachidonoyl-GPE (20:4n6)*	Lysophosphatidylethanolamine	0.605611	0.00106501	0.0130996
2-palmitoyl-GPE (16:0)*	Lysophosphatidylethanolamine	0.510756	0.00577684	0.0396394
1-dihomo-linolenoyl-GPE (20:3n3 or 6)*	Lysophosphatidylethanolamine	0.494959	0.00747695	0.0456032
2-stearoyl-GPE (18:0)*	Lysophosphatidylethanolamine	0.449915	0.0150403	0.0770817
1-margaroyl-GPE (17:0)*	Lysophosphatidylethanolamine	0.264477	0.152922	0.358481
1-linoleoyl-GPE (18:2)*	Lysophosphatidylethanolamine	0.245998	0.183707	0.398752
1-oleoyl-GPE (18:1)	Lysophosphatidylethanolamine	0.129195	0.485053	0.711668
2-arachidonoyl-GPE (20:4)*	Lysophosphatidylethanolamine	0.0678242	0.713963	0.86948
2-oleoyl-GPE (18:1)*	Lysophosphatidylethanolamine	0.0529259	0.77486	0.892187
2-arachidonoyl-GPI (20:4)*	Lysophosphatidylinositol	-0.334424	0.0707167	0.208115
1-linoleoyl-GPI (18:2)*	Lysophosphatidylinositol	-0.240752	0.193233	0.410188
1-palmitoyl-GPI (16:0)	Lysophosphatidylinositol	0.215435	0.24432	0.470779
1-oleoyl-GPI (18:1)*	Lysophosphatidylinositol	-0.101687	0.582632	0.77335
1-arachidonoyl-GPI (20:4)*	Lysophosphatidylinositol	0.0910644	0.622625	0.797882
1-stearoyl-GPI (18:0)	Lysophosphatidylinositol	-0.0348974	0.850411	0.928407
2-hydroxybutyrate/2-hydroxyisobutyrate	Met, Cys Mtb	0.632746	0.000627615	0.00857741
alpha-ketobutyrate	Met, Cys Mtb	0.588494	0.0014714	0.0150819
methionine	Met, Cys Mtb	-0.583421	0.00161683	0.0159096
cystine	Met, Cys Mtb	-0.45169	0.0146467	0.0761215
N-acetylmethionine	Met, Cys Mtb	-0.389489	0.035303	0.140073
taurine	Met, Cys Mtb	-0.378426	0.0408471	0.149976
cysteine	Met, Cys Mtb	-0.316987	0.0867019	0.243293
hypotaurine	Met, Cys Mtb	-0.268697	0.146475	0.347583
S-methylcysteine	Met, Cys Mtb	-0.256105	0.166345	0.378672
N-acetyltaurine	Met, Cys Mtb	-0.255854	0.166759	0.378672
methionine sulfone	Met, Cys Mtb	0.213711	0.248114	0.475606
N-formylmethionine	Met, Cys Mtb	-0.188177	0.309176	0.545025
methionine sulfoxide	Met, Cys Mtb	-0.139316	0.451512	0.677515
2-aminobutyrate	Met, Cys Mtb	0.116098	0.530382	0.738532
cysteine sulfinic acid	Met, Cys Mtb	-0.106186	0.566065	0.764115
cystathionine	Met, Cys Mtb	0.0458608	0.804256	0.904788
cysteine s-sulfate	Met, Cys Mtb	-0.014165	0.938981	0.971285
1-palmitoleoylglycerol (16:1)*	Monoacylglycerol	0.667901	0.000306956	0.00539365
2-palmitoleoylglycerol (16:1)*	Monoacylglycerol	0.621186	0.000788139	0.0102043
1-myristoylglycerol (14:0)	Monoacylglycerol	0.420188	0.0231614	0.104866
1-linoleoylglycerol (18:2)	Monoacylglycerol	-0.337165	0.068439	0.207
2-linoleoylglycerol (18:2)	Monoacylglycerol	-0.334347	0.0707817	0.208115
1-oleoylglycerol (18:1)	Monoacylglycerol	0.309456	0.0944533	0.25722
1-eicosapentaenoylglycerol (20:5)*	Monoacylglycerol	0.286139	0.122019	0.305255
1-linolenoylglycerol (18:3)	Monoacylglycerol	0.283759	0.125155	0.312041
2-oleoylglycerol (18:1)	Monoacylglycerol	0.187189	0.311724	0.546443
1-docosahexaenoylglycerol (22:6)	Monoacylglycerol	0.172452	0.35135	0.574937
2-eicosapentaenoylglycerol (20:5)*	Monoacylglycerol	0.149733	0.418406	0.647661
1-margaroylglycerol (17:0)	Monoacylglycerol	0.149603	0.418809	0.647661
2-arachidonoylglycerol (20:4)	Monoacylglycerol	0.137586	0.457149	0.67896
1-arachidonylglycerol (20:4)	Monoacylglycerol	-0.123578	0.504232	0.726104
1-pentadecanoylglycerol (15:0)	Monoacylglycerol	-0.0924379	0.617387	0.795169
1-palmitoylglycerol (16:0)	Monoacylglycerol	0.0517237	0.77984	0.893668
1-dihomo-linolenylglycerol (20:3)	Monoacylglycerol	0.0224393	0.903479	0.959378
ribitol	Pentose Mtb	0.401142	0.0301709	0.124701
arabinose	Pentose Mtb	-0.31798	0.0857192	0.241453
arabitol/xylitol	Pentose Mtb	0.148212	0.423149	0.649238
arabonate/xylonate	Pentose Mtb	-0.139265	0.451676	0.677515
ribonate	Pentose Mtb	0.0584446	0.752117	0.882452
4-hydroxyphenylacetylglutamine	Peptides (others)	-0.434779	0.0187929	0.0892538
phenylacetylglutamine	Peptides (others)	-0.308262	0.0957317	0.258791
phenylacetylglutamate	Peptides (others)	-0.22712	0.219669	0.445373
ADSGEGDFXAEGGGVR*	Peptides (others)	-0.121773	0.510481	0.726104
DSGEGDFXAEGGGVR*	Peptides (others)	-0.115006	0.534257	0.742526
phenylacetylcarnitine	Peptides (others)	0.0546573	0.767702	0.890824
3-(3-hydroxyphenyl)propionate	Phe, Tyr Mtb	-0.506172	0.00623014	0.041422
gentisate	Phe, Tyr Mtb	-0.399125	0.0310105	0.126441
phenylalanine	Phe, Tyr Mtb	-0.382619	0.0386645	0.143389
dopamine sulfate (2)	Phe, Tyr Mtb	0.338241	0.0675621	0.206891
thyroxine	Phe, Tyr Mtb	-0.337213	0.0683999	0.207
p-cresol sulfate	Phe, Tyr Mtb	-0.324079	0.079879	0.229847
o-cresol sulfate	Phe, Tyr Mtb	0.281132	0.128689	0.316574
2-hydroxyphenylacetate	Phe, Tyr Mtb	-0.264344	0.153127	0.358481
tyrosine	Phe, Tyr Mtb	-0.253986	0.169879	0.379911
p-cresol-glucuronide*	Phe, Tyr Mtb	-0.247766	0.180577	0.393115
phenylpyruvate	Phe, Tyr Mtb	-0.225409	0.223163	0.448759
3-phenylpropionate (hydrocinnamate)	Phe, Tyr Mtb	-0.224602	0.224825	0.450872
vanillylmandelate (VMA)	Phe, Tyr Mtb	-0.215982	0.243123	0.470779
tyramine O-sulfate	Phe, Tyr Mtb	-0.192221	0.298896	0.536704
phenyllactate (PLA)	Phe, Tyr Mtb	-0.122394	0.508325	0.726104
3-(4-hydroxyphenyl)lactate	Phe, Tyr Mtb	-0.113459	0.539772	0.747377
phenol sulfate	Phe, Tyr Mtb	-0.0965102	0.601974	0.784905
5-bromotryptophan	Phe, Tyr Mtb	-0.0783741	0.671892	0.839013
N-acetylphenylalanine	Phe, Tyr Mtb	0.0588591	0.750417	0.88186
3-methoxytyrosine	Phe, Tyr Mtb	-0.0534578	0.772659	0.892187
4-hydroxyphenylpyruvate	Phe, Tyr Mtb	-0.052911	0.774921	0.892187
N-acetyltyrosine	Phe, Tyr Mtb	0.0367679	0.842495	0.921632
1-palmitoyl-2-palmitoleoyl-GPC (16:0/16:1)*	Phosphatidylcholine	0.804444	1.38e-05	0.000678524
1-palmitoyl-2-adrenoyl-GPC (16:0/22:4)*	Phosphatidylcholine	0.743829	5.83e-05	0.00187027
1-myristoyl-2-palmitoleoyl-GPC (14:0/16:1)*	Phosphatidylcholine	0.685295	0.000212775	0.00433665
phosphatidylcholine (15:0/18:1, 17:0/16:1)*	Phosphatidylcholine	0.602658	0.00112674	0.0136317
1-palmitoyl-2-eicosapentaenoyl-GPC (16:0/20:5)*	Phosphatidylcholine	0.592013	0.00137769	0.0147353
1-stearoyl-2-docosapentaenoyl-GPC (18:0/22:5n3)*	Phosphatidylcholine	0.57681	0.00182621	0.0171525
1-stearoyl-2-adrenoyl-GPC (18:0/22:4)*	Phosphatidylcholine	0.576515	0.0018361	0.0171525
1-myristoyl-2-palmitoyl-GPC (14:0/16:0)	Phosphatidylcholine	0.562304	0.00237567	0.0206264
1-stearoyl-2-dihomo-linolenoyl-GPC (18:0/20:3n3 or 6)*	Phosphatidylcholine	0.548289	0.0030465	0.0244382
1-palmitoyl-2-oleoyl-GPC (16:0/18:1)	Phosphatidylcholine	0.532296	0.00402003	0.0305853
1-stearoyl-2-oleoyl-GPC (18:0/18:1)	Phosphatidylcholine	0.530618	0.00413706	0.0311546
phosphatidylcholine (14:0/14:0, 16:0/12:0)	Phosphatidylcholine	0.527557	0.00435853	0.0318475
1-myristoyl-2-arachidonoyl-GPC (14:0/20:4)*	Phosphatidylcholine	0.510505	0.00580088	0.0396394
1-myristoyl-2-docosahexaenoyl-GPC (14:0/22:6)*	Phosphatidylcholine	0.508403	0.00600565	0.0406621
1-margaroyl-2-oleoyl-GPC (17:0/18:1)*	Phosphatidylcholine	0.48168	0.00923943	0.0549895
1-stearoyl-2-docosapentaenoyl-GPC (18:0/22:5n6)*	Phosphatidylcholine	0.418553	0.0237019	0.106658
phosphatidylcholine (16:0/22:5n3, 18:1/20:4)*	Phosphatidylcholine	0.38841	0.0358138	0.141035
1-palmitoyl-2-docosahexaenoyl-GPC (16:0/22:6)	Phosphatidylcholine	0.385027	0.0374564	0.141035
1-stearoyl-2-docosahexaenoyl-GPC (18:0/22:6)	Phosphatidylcholine	0.359855	0.0518086	0.175053
1-pentadecanoyl-2-docosahexaenoyl-GPC (15:0/22:6)*	Phosphatidylcholine	0.356533	0.0540086	0.178737
1-myristoyl-2-linoleoyl-GPC (14:0/18:2)*	Phosphatidylcholine	0.322861	0.0810192	0.230858
1-palmitoyl-2-arachidonoyl-GPC (16:0/20:4n6)	Phosphatidylcholine	0.301681	0.103029	0.268997
1-pentadecanoyl-2-arachidonoyl-GPC (15:0/20:4)*	Phosphatidylcholine	0.242724	0.18961	0.408892
1-palmitoyl-2-stearoyl-GPC (16:0/18:0)	Phosphatidylcholine	0.236945	0.200369	0.421288
1,2-dilinoleoyl-GPC (18:2/18:2)	Phosphatidylcholine	-0.196752	0.287648	0.528071
1-arachidoyl-2-arachidonoyl-GPC (20:0/20:4)*	Phosphatidylcholine	-0.194964	0.292053	0.533285
1,2-dipalmitoyl-GPC (16:0/16:0)	Phosphatidylcholine	0.187835	0.310056	0.545025
1-linoleoyl-2-docosahexaenoyl-GPC (18:2/22:6)*	Phosphatidylcholine	0.180574	0.329132	0.560923
1-linoleoyl-2-arachidonoyl-GPC (18:2/20:4n6)*	Phosphatidylcholine	0.146716	0.427845	0.653725
1-palmitoyl-2-linoleoyl-GPC (16:0/18:2)	Phosphatidylcholine	0.12645	0.494376	0.721046
1-margaroyl-2-arachidonoyl-GPC (17:0/20:4)*	Phosphatidylcholine	0.125853	0.496417	0.722595
1-pentadecanoyl-2-linoleoyl-GPC (15:0/18:2)*	Phosphatidylcholine	0.122099	0.509349	0.726104
1-oleoyl-2-docosahexaenoyl-GPC (18:1/22:6)*	Phosphatidylcholine	0.120461	0.515047	0.726104
1-margaroyl-2-linoleoyl-GPC (17:0/18:2)*	Phosphatidylcholine	0.0672898	0.716119	0.870669
1-palmitoleoyl-2-arachidonoyl-GPC (16:1/20:4)*	Phosphatidylcholine	-0.0171191	0.926288	0.967104
1-stearoyl-2-dihomo-linolenoyl-GPE (18:0/20:3n3 or 6)*	Phosphatidylethanolamine	0.907786	9.32e-07	8.42e-05
1-stearoyl-2-docosapentaenoyl-GPE (18:0/22:5n3)*	Phosphatidylethanolamine	0.904266	1.03e-06	8.42e-05
1-palmitoyl-2-eicosapentaenoyl-GPE (16:0/20:5)*	Phosphatidylethanolamine	0.848631	4.52e-06	0.000303255
1-palmitoyl-2-oleoyl-GPE (16:0/18:1)	Phosphatidylethanolamine	0.818572	9.71e-06	0.000511932
1-stearoyl-2-adrenoyl-GPE (18:0/22:4)*	Phosphatidylethanolamine	0.751455	4.89e-05	0.00164023
1-stearoyl-2-docosapentaenoyl-GPE (18:0/22:5n6)*	Phosphatidylethanolamine	0.736826	6.84e-05	0.00201906
1-palmitoyl-2-arachidonoyl-GPE (16:0/20:4)*	Phosphatidylethanolamine	0.721303	9.7e-05	0.00262289
1-palmitoyl-2-docosahexaenoyl-GPE (16:0/22:6)*	Phosphatidylethanolamine	0.703811	0.000142724	0.00319182
1-stearoyl-2-arachidonoyl-GPE (18:0/20:4)	Phosphatidylethanolamine	0.699893	0.000155429	0.00337373
1-stearoyl-2-docosahexaenoyl-GPE (18:0/22:6)*	Phosphatidylethanolamine	0.662662	0.000342221	0.00573997
1-stearoyl-2-oleoyl-GPE (18:0/18:1)	Phosphatidylethanolamine	0.642563	0.000515746	0.00746315
1-stearoyl-2-linoleoyl-GPE (18:0/18:2)*	Phosphatidylethanolamine	0.588865	0.00146124	0.0150819
1-palmitoyl-2-linoleoyl-GPE (16:0/18:2)	Phosphatidylethanolamine	0.578788	0.0017611	0.0168791
1-oleoyl-2-linoleoyl-GPE (18:1/18:2)*	Phosphatidylethanolamine	0.221388	0.231528	0.458535
1-stearoyl-2-linoleoyl-GPI (18:0/18:2)	Phosphatidylinositol	-0.598585	0.0012173	0.013821
1-stearoyl-2-dihomo-linolenoyl-GPI (18:0/20:3n3 or 6)*	Phosphatidylinositol	0.589719	0.00143814	0.0150819
1-palmitoyl-2-arachidonoyl-GPI (16:0/20:4)*	Phosphatidylinositol	0.257625	0.163844	0.37537
1-palmitoyl-2-linoleoyl-GPI (16:0/18:2)	Phosphatidylinositol	-0.127758	0.489922	0.716863
1-palmitoyl-2-oleoyl-GPI (16:0/18:1)*	Phosphatidylinositol	0.10176	0.582364	0.77335
1-stearoyl-2-arachidonoyl-GPI (18:0/20:4)	Phosphatidylinositol	0.0966537	0.601434	0.784905
1-(1-enyl-stearoyl)-2-linoleoyl-GPC (P-18:0/18:2)*	Plasmenylcholin	-0.658139	0.000375674	0.00616105
1-palmityl-2-oleoyl-GPC (O-16:0/18:1)*	Plasmenylcholin	-0.652966	0.000417682	0.00642186
1-(1-enyl-stearoyl)-2-arachidonoyl-GPC (P-18:0/20:4)	Plasmenylcholin	-0.609579	0.000987009	0.0125588
1-stearyl-2-docosapentaenoyl-GPC (O-18:0/22:5n3)*	Plasmenylcholin	-0.599228	0.00120255	0.013821
1-(1-enyl-palmitoyl)-2-linoleoyl-GPC (P-16:0/18:2)*	Plasmenylcholin	-0.561075	0.00242857	0.0208405
1-stearyl-2-arachidonoyl-GPC (O-18:0/20:4)*	Plasmenylcholin	-0.542441	0.0033743	0.0264919
1-(1-enyl-palmitoyl)-2-arachidonoyl-GPC (P-16:0/20:4)*	Plasmenylcholin	-0.516281	0.00527013	0.0372244
1-palmityl-GPC (O-16:0)	Plasmenylcholin	-0.451919	0.0145967	0.0761215
1-(1-enyl-palmitoyl)-GPC (P-16:0)*	Plasmenylcholin	-0.449945	0.0150337	0.0770817
1-palmityl-2-linoleoyl-GPC (O-16:0/18:2)*	Plasmenylcholin	-0.444929	0.0161963	0.0813119
1-palmityl-2-palmitoyl-GPC (O-16:0/16:0)*	Plasmenylcholin	-0.310673	0.0931639	0.255595
1-palmityl-2-arachidonoyl-GPC (O-16:0/20:4)*	Plasmenylcholin	-0.263578	0.154322	0.358481
1-(1-enyl-stearoyl)-2-docosahexaenoyl-GPC (P-18:0/22:6)*	Plasmenylcholin	-0.227799	0.218295	0.444
1-(1-enyl-palmitoyl)-2-oleoyl-GPC (P-16:0/18:1)*	Plasmenylcholin	-0.223207	0.227717	0.453457
1-(1-enyl-stearoyl)-2-oleoyl-GPC (P-18:0/18:1)	Plasmenylcholin	-0.129761	0.483142	0.710276
1-palmityl-2-stearoyl-GPC (O-16:0/18:0)*	Plasmenylcholin	-0.119899	0.51701	0.726104
1-(1-enyl-palmitoyl)-2-palmitoyl-GPC (P-16:0/16:0)*	Plasmenylcholin	-0.100135	0.5884	0.779604
1-(1-enyl-palmitoyl)-2-palmitoleoyl-GPC (P-16:0/16:1)*	Plasmenylcholin	0.0664909	0.719346	0.870986
1-(1-enyl-palmitoyl)-2-docosahexaenoyl-GPC (P-16:0/22:6)*	Plasmenylcholin	-0.0369475	0.841736	0.921632
1-(1-enyl-palmitoyl)-2-myristoyl-GPC (P-16:0/14:0)*	Plasmenylcholin	0.0171963	0.925957	0.967104
1-(1-enyl-oleoyl)-GPC (P-18:1)*	Plasmenylethanolamide	-0.518337	0.00509201	0.0364845
1-(1-enyl-stearoyl)-GPC (P-18:0) *	Plasmenylethanolamide	-0.455341	0.0138656	0.0731966
1-(1-enyl-palmitoyl)-GPE (P-16:0)*	Plasmenylethanolamide	-0.448091	0.0154544	0.0781186
1-stearyl-GPC (O-18:0)*	Plasmenylethanolamide	-0.437133	0.0181603	0.0877449
1-(1-enyl-oleoyl)-GPE (P-18:1)*	Plasmenylethanolamide	-0.434509	0.0188666	0.0892538
1-(1-enyl-stearoyl)-GPE (P-18:0)*	Plasmenylethanolamide	-0.386056	0.0369504	0.141035
1-(1-enyl-stearoyl)-2-dihomo-linolenoyl-GPE (P-18:0/20:3)*	Plasmenylethanolamide	0.383332	0.0383033	0.142767
1-palmityl-GPE (O-16:0)*	Plasmenylethanolamide	-0.359305	0.0521673	0.175053
1-(1-enyl-palmitoyl)-2-linoleoyl-GPE (P-16:0/18:2)*	Plasmenylethanolamide	-0.335122	0.0701309	0.208115
1-(1-enyl-palmitoyl)-2-arachidonoyl-GPE (P-16:0/20:4)*	Plasmenylethanolamide	-0.249484	0.177573	0.390027
1-(1-enyl-stearoyl)-2-oleoyl-GPE (P-18:0/18:1)	Plasmenylethanolamide	0.208108	0.260731	0.489291
1-(1-enyl-oleoyl)-2-linoleoyl-GPE (P-18:1/18:2)*	Plasmenylethanolamide	-0.159087	0.38993	0.617399
1-(1-enyl-stearoyl)-2-arachidonoyl-GPE (P-18:0/20:4)*	Plasmenylethanolamide	-0.1144	0.536414	0.744124
1-(1-enyl-oleoyl)-2-docosahexaenoyl-GPE (P-18:1/22:6)*	Plasmenylethanolamide	-0.102643	0.579095	0.77335
1-(1-enyl-stearoyl)-2-linoleoyl-GPE (P-18:0/18:2)*	Plasmenylethanolamide	-0.0842332	0.648953	0.820081
1-(1-enyl-stearoyl)-2-docosapentaenoyl-GPE (P-18:0/22:5n3)*	Plasmenylethanolamide	0.0757147	0.682407	0.847839
1-(1-enyl-palmitoyl)-2-oleoyl-GPE (P-16:0/18:1)*	Plasmenylethanolamide	0.0218707	0.905914	0.960581
1-(1-enyl-palmitoyl)-2-docosahexaenoyl-GPE (P-16:0/22:6)*	Plasmenylethanolamide	-0.0187683	0.91921	0.966349
1-(1-enyl-stearoyl)-2-docosahexaenoyl-GPE (P-18:0/22:6)*	Plasmenylethanolamide	0.00459694	0.98018	0.989498
5-methylthioadenosine (MTA)	Polyamine Mtb	0.175291	0.343479	0.570356
N-acetylputrescine	Polyamine Mtb	0.145666	0.431157	0.656069
4-acetamidobutanoate	Polyamine Mtb	0.0947204	0.608727	0.788141
spermidine	Polyamine Mtb	0.0321892	0.861898	0.93426
acisoga	Polyamine Mtb	0.0271004	0.883561	0.946544
N1-methyladenosine	Purine Mtb	-0.429599	0.0202533	0.0946009
hypoxanthine	Purine Mtb	-0.421324	0.0227922	0.103831
adenosine 5'-monophosphate (AMP)	Purine Mtb	0.385702	0.037124	0.141035
7-methylguanine	Purine Mtb	-0.37301	0.0438195	0.15775
N2,N2-dimethylguanosine	Purine Mtb	-0.343077	0.0637316	0.200144
N6-methyladenosine	Purine Mtb	-0.303847	0.10058	0.26605
N6-succinyladenosine	Purine Mtb	-0.293541	0.112659	0.28769
adenosine	Purine Mtb	0.23288	0.208199	0.436507
adenine	Purine Mtb	-0.175707	0.342336	0.570356
guanosine	Purine Mtb	0.168481	0.362553	0.58803
guanine	Purine Mtb	-0.137559	0.45724	0.67896
urate	Purine Mtb	-0.121751	0.510556	0.726104
N1-methylinosine	Purine Mtb	-0.121327	0.512031	0.726104
xanthine	Purine Mtb	-0.107993	0.559478	0.759849
adenosine 3',5'-cyclic monophosphate (cAMP)	Purine Mtb	0.0956757	0.605118	0.787614
N6-carbamoylthreonyladenosine	Purine Mtb	-0.074231	0.688301	0.850864
inosine	Purine Mtb	-0.0638373	0.7301	0.87577
allantoin	Purine Mtb	-0.0424472	0.818562	0.91669
N-acetyl-beta-alanine	Pyrimidine Mtb	-0.459297	0.0130608	0.0703565
5,6-dihydrothymine	Pyrimidine Mtb	-0.411487	0.0261658	0.11332
5-methyluridine (ribothymidine)	Pyrimidine Mtb	-0.365476	0.0482571	0.166245
uridine	Pyrimidine Mtb	-0.336512	0.0689766	0.207146
3-ureidopropionate	Pyrimidine Mtb	-0.336085	0.0693293	0.207146
uracil	Pyrimidine Mtb	-0.323331	0.0805774	0.230489
N4-acetylcytidine	Pyrimidine Mtb	0.292936	0.113402	0.288588
2'-deoxyuridine	Pyrimidine Mtb	-0.16862	0.362157	0.58803
3-aminoisobutyrate	Pyrimidine Mtb	-0.148822	0.421243	0.647661
pseudouridine	Pyrimidine Mtb	-0.146302	0.429147	0.65436
orotate	Pyrimidine Mtb	0.105588	0.568255	0.765277
cytidine	Pyrimidine Mtb	0.0506174	0.784431	0.896146
orotidine	Pyrimidine Mtb	0.0453984	0.80619	0.905583
dihydroorotate	Pyrimidine Mtb	0.0429306	0.816532	0.915807
3-methylcytidine	Pyrimidine Mtb	0.040433	0.827032	0.919464
sphingosine 1-phosphate	Sphingolipid Mtb (others)	-0.393575	0.0334247	0.133338
sphingosine	Sphingolipid Mtb (others)	0.0791397	0.668877	0.838083
sphinganine-1-phosphate	Sphingolipid Mtb (others)	-0.0753318	0.683926	0.848298
sphinganine	Sphingolipid Mtb (others)	-0.0599466	0.745964	0.881566
sphingomyelin (d18:1/20:1, d18:2/20:0)*	Sphingomyelin	-0.7673	3.38e-05	0.00125655
palmitoyl sphingomyelin (d18:1/16:0)	Sphingomyelin	-0.708485	0.000128846	0.00297151
sphingomyelin (d18:2/16:0, d18:1/16:1)*	Sphingomyelin	-0.662762	0.00034151	0.00573997
sphingomyelin (d18:1/22:1, d18:2/22:0, d16:1/24:1)*	Sphingomyelin	-0.60088	0.00116548	0.013821
palmitoyl dihydrosphingomyelin (d18:0/16:0)*	Sphingomyelin	-0.584019	0.00159901	0.0159096
sphingomyelin (d18:1/17:0, d17:1/18:0, d19:1/16:0)	Sphingomyelin	-0.544893	0.0032331	0.0256562
sphingomyelin (d18:1/15:0, d16:1/17:0)*	Sphingomyelin	-0.513259	0.0055421	0.0385856
sphingomyelin (d18:2/24:1, d18:1/24:2)*	Sphingomyelin	-0.432814	0.0193357	0.0908899
sphingomyelin (d18:1/20:0, d16:1/22:0)*	Sphingomyelin	-0.417395	0.0240913	0.107105
sphingomyelin (d18:1/18:1, d18:2/18:0)	Sphingomyelin	-0.416362	0.0244435	0.10802
stearoyl sphingomyelin (d18:1/18:0)	Sphingomyelin	-0.410925	0.026371	0.11332
behenoyl sphingomyelin (d18:1/22:0)*	Sphingomyelin	-0.410817	0.0264106	0.11332
lignoceroyl sphingomyelin (d18:1/24:0)	Sphingomyelin	-0.343503	0.0634027	0.199962
sphingomyelin (d18:1/21:0, d17:1/22:0, d16:1/23:0)*	Sphingomyelin	-0.229381	0.215113	0.440838
myristoyl dihydrosphingomyelin (d18:0/14:0)*	Sphingomyelin	-0.219288	0.235985	0.461954
sphingomyelin (d18:1/14:0, d16:1/16:0)*	Sphingomyelin	-0.210222	0.255921	0.485525
behenoyl dihydrosphingomyelin (d18:0/22:0)*	Sphingomyelin	0.19312	0.296642	0.533955
tricosanoyl sphingomyelin (d18:1/23:0)*	Sphingomyelin	-0.182137	0.324964	0.55918
sphingomyelin (d18:2/23:0, d18:1/23:1, d17:1/24:1)*	Sphingomyelin	-0.16474	0.373308	0.599229
sphingomyelin (d18:2/14:0, d18:1/14:1)*	Sphingomyelin	-0.162739	0.379142	0.605643
sphingomyelin (d18:1/24:1, d18:2/24:0)*	Sphingomyelin	-0.049361	0.789655	0.899002
cortisol	Steroid	-0.715987	0.000109195	0.00268621
21-hydroxypregnenolone disulfate	Steroid	-0.38645	0.0367577	0.141035
4-androsten-3alpha,17alpha-diol monosulfate (2)	Steroid	-0.338586	0.067282	0.206891
etiocholanolone glucuronide	Steroid	-0.320742	0.0830327	0.234782
cortisone	Steroid	-0.305548	0.0986894	0.262934
pregnenolone sulfate	Steroid	-0.290268	0.116725	0.293429
pregnen-diol disulfate*	Steroid	-0.26918	0.14575	0.346979
4-androsten-3alpha,17alpha-diol monosulfate (3)	Steroid	-0.241498	0.191857	0.410188
dehydroisoandrosterone sulfate (DHEA-S)	Steroid	-0.230143	0.213594	0.440838
4-androsten-3beta,17beta-diol disulfate (2)	Steroid	-0.213219	0.249205	0.476459
androsterone sulfate	Steroid	-0.210843	0.254519	0.484111
pregn steroid monosulfate*	Steroid	-0.208914	0.25889	0.488647
epiandrosterone sulfate	Steroid	-0.202579	0.273612	0.508629
5alpha-pregnan-3beta,20alpha-diol disulfate	Steroid	-0.193605	0.29543	0.533285
5alpha-androstan-3beta,17beta-diol disulfate	Steroid	-0.161018	0.384203	0.612401
16a-hydroxy DHEA 3-sulfate	Steroid	-0.106107	0.566357	0.764115
pregnanediol-3-glucuronide	Steroid	-0.102504	0.579611	0.77335
4-androsten-3beta,17beta-diol disulfate (1)	Steroid	-0.0897774	0.62755	0.801908
andro steroid monosulfate (1)*	Steroid	-0.0325539	0.860349	0.93426
4-androsten-3beta,17beta-diol monosulfate (2)	Steroid	-0.024946	0.892759	0.951504
5alpha-pregnan-3beta,20alpha-diol monosulfate (2)	Steroid	-0.0224484	0.90344	0.959378
4-androsten-3beta,17beta-diol monosulfate (1)	Steroid	0.0145317	0.937404	0.971285
5alpha-pregnan-3beta,20beta-diol monosulfate (1)	Steroid	-0.0136919	0.941015	0.971285
5alpha-androstan-3alpha,17beta-diol monosulfate (1)	Steroid	0.0087653	0.962218	0.981168
4-cholesten-3-one	Sterol	0.250926	0.175081	0.389187
beta-sitosterol	Sterol	-0.186372	0.313841	0.54871
3-hydroxy-5-cholestenoic acid	Sterol	0.0636171	0.730995	0.87577
cholesterol	Sterol	0.0507787	0.783762	0.896146
7-alpha-hydroxy-3-oxo-4-cholestenoate (7-Hoca)	Sterol	0.0399941	0.82888	0.919464
3beta,7alpha-dihydroxy-5-cholestenoate	Sterol	-0.0333759	0.856861	0.932689
campesterol	Sterol	0.0143215	0.938308	0.971285
alpha-ketoglutarate	TCA Cycle	0.398466	0.0312891	0.126875
fumarate	TCA Cycle	0.300852	0.103978	0.270198
aconitate [cis or trans]	TCA Cycle	0.212804	0.250127	0.476986
2-methylcitrate/homocitrate	TCA Cycle	-0.160346	0.38619	0.614242
succinate	TCA Cycle	0.140539	0.447549	0.674064
citrate	TCA Cycle	-0.0694634	0.707365	0.863022
malate	TCA Cycle	0.0385213	0.83509	0.919845
succinylcarnitine	TCA Cycle	-0.0310545	0.86672	0.935554
tryptophan betaine	Trp Mtb	-0.653751	0.000411032	0.00642186
C-glycosyltryptophan	Trp Mtb	-0.290134	0.116895	0.293429
thioproline	Trp Mtb	-0.276577	0.134997	0.328805
N-acetyltryptophan	Trp Mtb	0.267213	0.148719	0.351776
kynurenine	Trp Mtb	-0.242488	0.190041	0.408892
tryptophan	Trp Mtb	-0.193716	0.295152	0.533285
N-acetylkynurenine (2)	Trp Mtb	0.124773	0.500118	0.725122
indolepropionate	Trp Mtb	-0.112313	0.543874	0.749462
indolelactate	Trp Mtb	0.103514	0.575878	0.771322
indoleacetate	Trp Mtb	0.0837409	0.650869	0.820416
kynurenate	Trp Mtb	-0.0729417	0.693437	0.855781
3-indoxyl sulfate	Trp Mtb	-0.0574607	0.756157	0.88298
serotonin	Trp Mtb	-0.0394708	0.831085	0.919552
5-hydroxyindoleacetate	Trp Mtb	-0.0124682	0.946278	0.974982
arginine	Urea Cycle, Arg & Pro Mtb	-0.756095	4.39e-05	0.00154288
ornithine	Urea Cycle, Arg & Pro Mtb	-0.592117	0.00137501	0.0147353
guanidinoacetate	Urea Cycle, Arg & Pro Mtb	-0.468384	0.011367	0.0630739
creatinine	Urea Cycle, Arg & Pro Mtb	-0.449081	0.0152285	0.077508
dimethylarginine (SDMA + ADMA)	Urea Cycle, Arg & Pro Mtb	-0.413494	0.0254442	0.111111
homocitrulline	Urea Cycle, Arg & Pro Mtb	0.343612	0.0633194	0.199962
pro-hydroxy-pro	Urea Cycle, Arg & Pro Mtb	-0.325934	0.0781687	0.228018
citrulline	Urea Cycle, Arg & Pro Mtb	-0.313704	0.0900147	0.25063
N-methylproline	Urea Cycle, Arg & Pro Mtb	-0.209538	0.257471	0.487215
proline	Urea Cycle, Arg & Pro Mtb	-0.19402	0.294395	0.533285
N-alpha-acetylornithine	Urea Cycle, Arg & Pro Mtb	-0.191274	0.301281	0.538367
N-acetylproline	Urea Cycle, Arg & Pro Mtb	0.154415	0.404002	0.63168
homoarginine	Urea Cycle, Arg & Pro Mtb	0.119471	0.518505	0.726104
urea	Urea Cycle, Arg & Pro Mtb	-0.112366	0.543682	0.749462
creatine	Urea Cycle, Arg & Pro Mtb	-0.111068	0.548347	0.751271
4-guanidinobutanoate	Urea Cycle, Arg & Pro Mtb	-0.110972	0.548692	0.751271
N2,N5-diacetylornithine	Urea Cycle, Arg & Pro Mtb	0.097825	0.597034	0.784905
trans-4-hydroxyproline	Urea Cycle, Arg & Pro Mtb	-0.0949516	0.607852	0.788141
argininosuccinate	Urea Cycle, Arg & Pro Mtb	-0.0669203	0.717611	0.870986
N-delta-acetylornithine	Urea Cycle, Arg & Pro Mtb	0.0598168	0.746495	0.881566
N-acetylcitrulline	Urea Cycle, Arg & Pro Mtb	-0.0122449	0.947239	0.974982
N-acetylarginine	Urea Cycle, Arg & Pro Mtb	-0.007761	0.966545	0.983049
2-oxoarginine*	Urea Cycle, Arg & Pro Mtb	-0.00396976	0.982884	0.989498
caffeine	Xanthine Mtb	0.218031	0.238681	0.465997
theobromine	Xanthine Mtb	0.180532	0.329245	0.560923
3-methylxanthine	Xanthine Mtb	0.158834	0.390684	0.617399
1,3,7-trimethylurate	Xanthine Mtb	0.151125	0.414091	0.644724
1-methylurate	Xanthine Mtb	-0.138705	0.4535	0.678327
5-acetylamino-6-amino-3-methyluracil	Xanthine Mtb	-0.122604	0.507598	0.726104
7-methylurate	Xanthine Mtb	0.120003	0.516646	0.726104
1,7-dimethylurate	Xanthine Mtb	0.0910349	0.622737	0.797882
5-acetylamino-6-formylamino-3-methyluracil	Xanthine Mtb	0.0486944	0.79243	0.899167
1,3-dimethylurate	Xanthine Mtb	-0.0260503	0.888042	0.949819
paraxanthine	Xanthine Mtb	-0.0177458	0.923598	0.967104
1-methylxanthine	Xanthine Mtb	0.00462769	0.980048	0.989498
7-methylxanthine	Xanthine Mtb	0.00359507	0.984499	0.989498
theophylline	Xanthine Mtb	-0.00098301	0.995761	0.995761
2-pyrrolidinone	Xenobiotics	-0.720166	9.95e-05	0.00262289
triethanolamine	Xenobiotics	-0.67927	0.000241802	0.00457564
hydroquinone sulfate	Xenobiotics	-0.645097	0.000490055	0.00738083
homostachydrine*	Xenobiotics	-0.554478	0.00273138	0.022649
dihydroferulic acid	Xenobiotics	-0.437017	0.018191	0.0877449
dimethyl sulfone	Xenobiotics	-0.423633	0.0220572	0.101739
N-(2-furoyl)glycine	Xenobiotics	-0.408385	0.0273155	0.115941
ectoine	Xenobiotics	-0.387433	0.036282	0.141035
quinate	Xenobiotics	-0.367213	0.0472018	0.164533
tartronate (hydroxymalonate)	Xenobiotics	-0.364196	0.0490474	0.167579
2-piperidinone	Xenobiotics	-0.35928	0.0521839	0.175053
N-acetylalliin	Xenobiotics	-0.358493	0.0527008	0.175195
methyl indole-3-acetate	Xenobiotics	0.352335	0.0568991	0.184985
3-hydroxypyridine sulfate	Xenobiotics	-0.351034	0.0578206	0.187156
cinnamoylglycine	Xenobiotics	-0.344053	0.0629807	0.199962
piperine	Xenobiotics	-0.322417	0.0814372	0.231156
2-oxindole-3-acetate	Xenobiotics	-0.313392	0.0903353	0.25063
salicylate	Xenobiotics	-0.306383	0.0977712	0.262264
4-allylphenol sulfate	Xenobiotics	-0.277508	0.133689	0.326697
stachydrine	Xenobiotics	-0.248089	0.180009	0.393037
erythritol	Xenobiotics	-0.240993	0.192787	0.410188
succinimide	Xenobiotics	-0.230113	0.213653	0.440838
2-isopropylmalate	Xenobiotics	0.21393	0.24763	0.475606
sulfate*	Xenobiotics	-0.207782	0.26148	0.489291
gluconate	Xenobiotics	-0.190334	0.303664	0.540892
lanthionine	Xenobiotics	-0.190106	0.304243	0.540892
diglycerol	Xenobiotics	-0.181577	0.326452	0.560283
2,3-dihydroxyisovalerate	Xenobiotics	0.177988	0.336105	0.565024
O-sulfo-L-tyrosine	Xenobiotics	0.168934	0.361265	0.58803
1,2,3-benzenetriol sulfate (2)	Xenobiotics	-0.14969	0.418538	0.647661
2-keto-3-deoxy-gluconate	Xenobiotics	0.103966	0.574214	0.770491
thymol sulfate	Xenobiotics	-0.0989917	0.592667	0.78385
methyl glucopyranoside (alpha + beta)	Xenobiotics	-0.0890798	0.630226	0.801908
ergothioneine	Xenobiotics	-0.0875099	0.636267	0.808202
4-hydroxychlorothalonil	Xenobiotics	-0.0700125	0.70516	0.863022
6-hydroxyindole sulfate	Xenobiotics	-0.0658311	0.722015	0.870986
2-aminophenol sulfate	Xenobiotics	0.060555	0.743476	0.881566
benzoylcarnitine*	Xenobiotics	0.0380871	0.836922	0.92049
pyrraline	Xenobiotics	-0.00417907	0.981982	0.989498

## Sheet: Table S3
Pathway	Enrichment Direction	Enrichment P-value	Enrichment FDR	PC logFC	PC P-Value	PC FDR
Gly, Ser, Thr Mtb	Down	1e-06	2.5e-05	-0.953844	2.25e-07	1.12e-05
Phosphatidylethanolamine	Up	4e-06	8.75e-05	0.813118	1.01e-05	0.000252461
Xenobiotics	Down	1.4e-05	0.000225	-0.213297	0.246415	0.473874
Benzoate Mtb	Down	0.000184	0.00229375	-0.573162	0.0018487	0.018487
Lysophosphatidylethanolamine	Up	0.000537	0.005365	0.636456	0.000546246	0.0091041
Lys Mtb	Down	0.000857	0.0071375	-0.550543	0.00278295	0.0218318
Diacylglycerol	Up	0.001714	0.0120972	0.545247	0.00305645	0.0218318
Sphingomyelin	Down	0.002149	0.0120972	-0.495029	0.0071584	0.035792
Ala, Asp Mtb	Down	0.002178	0.0120972	-0.449647	0.0145668	0.0662129
Fatty Acid (Long Chain)	Up	0.004269	0.020175	0.500771	0.00651712	0.035792
Plasmenylcholin	Down	0.004439	0.020175	-0.498614	0.00675173	0.035792
Phe, Tyr Mtb	Down	0.010868	0.0452813	-0.0297642	0.871499	0.927126
Fatty Acid (Polyunsaturated)	Up	0.017562	0.0675442	0.363959	0.0479729	0.149915
Phosphatidylcholine	Up	0.021518	0.0768482	0.375306	0.0414265	0.147999
Glutathione Mtb	Down	0.028226	0.0882047	-0.428169	0.0200004	0.0833348
Urea Cycle, Arg & Pro Mtb	Down	0.027683	0.0882047	-0.374237	0.0420091	0.147999
Fatty Acid Mtb (Carnitine)	Up	0.051337	0.142601	0.369978	0.0443997	0.147999
Pyrimidine Mtb	Down	0.049949	0.142601	0.064677	0.725222	0.843281
Glu Mtb	Down	0.055093	0.14498	-0.0895632	0.626449	0.797347
Steroid	Down	0.080428	0.201069	-0.271277	0.140448	0.334401
Met, Cys Mtb	Down	0.096703	0.230244	-0.57516	0.00178192	0.018487
Carbohydrate Mtb (others)	Down	0.118435	0.269169	-0.145931	0.427752	0.648109
Peptides (others)	Down	0.127084	0.271334	-0.201315	0.273956	0.507325
Trp Mtb	Down	0.130241	0.271334	0.040227	0.82695	0.918833
Ceramide	Up	0.137259	0.274517	0.325385	0.0770484	0.226613
Plasmenylethanolamide	Down	0.154622	0.286336	-0.290226	0.11478	0.302052
Purine Mtb	Down	0.149043	0.286336	-0.259688	0.158197	0.359538
Dipeptide	Up	0.187057	0.334029	0.0866074	0.637878	0.797347
Cerebrosides	Down	0.211595	0.364818	-0.228199	0.214949	0.44781
Glycerolipid Mtb (others)	Up	0.222909	0.371514	-0.00426476	0.981509	0.981509
Monoacylglycerol	Up	0.287161	0.463162	0.214057	0.244735	0.473874
TCA Cycle	Up	0.298497	0.466401	0.229821	0.211707	0.44781
Polyamine Mtb	Up	0.362232	0.548836	0.17938	0.329656	0.549427
Lysophosphatidylcholine	Up	0.386026	0.567685	0.0673638	0.714298	0.843281
Glycolysis	Down	0.399766	0.571094	-0.0735186	0.689497	0.84085
His Mtb	Down	0.425633	0.591156	0.174032	0.344278	0.555287
Sphingolipid Mtb (others)	Down	0.485899	0.651744	-0.147809	0.421829	0.648109
Bile Acid Mtb	Down	0.495326	0.651744	-0.125119	0.496534	0.709335
Cofactors & Vitamins	Down	0.595323	0.763234	0.101513	0.581175	0.764704
Fatty Acid Mtb (others)	Up	0.673037	0.80223	0.316487	0.08548	0.237444
Lysophosphatidylinositol	Down	0.643247	0.80223	-0.128412	0.485273	0.709335
Phosphatidylinositol	Up	0.673874	0.80223	-0.0348806	0.849654	0.923537
Xanthine Mtb	Up	0.726304	0.843857	0.107771	0.558091	0.764704
Sterol	Up	0.742595	0.843857	0.0239165	0.896586	0.933943
Fatty Acid (Medium Chain)	Up	0.84472	0.898638	0.194657	0.290137	0.518102
Pentose Mtb	Up	0.812134	0.898638	0.103299	0.574542	0.764704
Leu, Ile, Val Mtb	Down	0.831853	0.898638	-0.00669797	0.970963	0.981509
Fatty Acid (Monohydroxy)	Up	0.895845	0.919125	0.280115	0.127974	0.319936
Glycerophosopholipid Mtb (others)	Down	0.900743	0.919125	0.0421081	0.818995	0.918833
Fatty Acid Mtb (Dicarboxylate)	Up	0.929801	0.929801	0.182641	0.320941	0.549427

## Sheet: Table S4
pathway1	BIOCHEMICAL1	BIOCHEMICAL2	pathway2	cor_ca	cor_co	P-Value	FDR			LEGEND:
Purine Mtb	xanthine	orotidine	Pyrimidine Mtb	0.426439	-0.434142	1.11e-06	0.00978659			pathway1	The pathway
Pyrimidine Mtb	orotidine	xanthine	Purine Mtb	0.426439	-0.434142	1.11e-06	0.00978659			BIOCHEMICAL1	Metabolite
His Mtb	hydantoin-5-propionic acid	dopamine sulfate (2)	Phe, Tyr Mtb	0.442918	-0.410955	1.38e-06	0.00978659			BIOCHEMICAL2	The other metabolites
Phe, Tyr Mtb	dopamine sulfate (2)	hydantoin-5-propionic acid	His Mtb	0.442918	-0.410955	1.38e-06	0.00978659			pathway2	The other pathway
Pyrimidine Mtb	orotate	orotidine	Pyrimidine Mtb	0.728502	0.0170147	1.53e-06	0.00978659			cor_ca	Correlation in cases
Pyrimidine Mtb	orotidine	orotate	Pyrimidine Mtb	0.728502	0.0170147	1.53e-06	0.00978659			cor_co	Correlation in control
Fatty Acid (Polyunsaturated)	docosapentaenoate (n6 DPA; 22:5n6)	1-arachidoyl-GPC (20:0)	Lysophosphatidylcholine	0.106005	-0.618821	1.14e-05	0.054556			pval_diffco	pvalue of the correlation difference
Lysophosphatidylcholine	1-arachidoyl-GPC (20:0)	docosapentaenoate (n6 DPA; 22:5n6)	Fatty Acid (Polyunsaturated)	0.106005	-0.618821	1.14e-05	0.054556			FDR_diffco	FDR of the correlation differentce
Carbohydrate Mtb (others)	phosphate	cysteine s-sulfate	Met, Cys Mtb	-0.267376	0.482048	2.33e-05	0.0790377
Met, Cys Mtb	cysteine s-sulfate	phosphate	Carbohydrate Mtb (others)	-0.267376	0.482048	2.33e-05	0.0790377
Lysophosphatidylcholine	1-linolenoyl-GPC (18:3)*	S-methylcysteine	Met, Cys Mtb	-0.475768	0.260849	3.32e-05	0.0790377
Met, Cys Mtb	S-methylcysteine	1-linolenoyl-GPC (18:3)*	Lysophosphatidylcholine	-0.475768	0.260849	3.32e-05	0.0790377
Dipeptide	leucylalanine	adenosine	Purine Mtb	-0.448828	0.291827	3.37e-05	0.0790377
Purine Mtb	adenosine	leucylalanine	Dipeptide	-0.448828	0.291827	3.37e-05	0.0790377
Met, Cys Mtb	cysteine s-sulfate	ADSGEGDFXAEGGGVR*	Peptides (others)	0.296868	-0.440377	3.78e-05	0.0790377
Peptides (others)	ADSGEGDFXAEGGGVR*	cysteine s-sulfate	Met, Cys Mtb	0.296868	-0.440377	3.78e-05	0.0790377
Bile Acid Mtb	deoxycholate	behenoyl dihydrosphingomyelin (d18:0/22:0)*	Sphingomyelin	-0.158362	0.549702	3.88e-05	0.0790377
Sphingomyelin	behenoyl dihydrosphingomyelin (d18:0/22:0)*	deoxycholate	Bile Acid Mtb	-0.158362	0.549702	3.88e-05	0.0790377
Dipeptide	tyrosylglutamine	cysteine s-sulfate	Met, Cys Mtb	0.271214	-0.455638	4.63e-05	0.0790377
Met, Cys Mtb	cysteine s-sulfate	tyrosylglutamine	Dipeptide	0.271214	-0.455638	4.63e-05	0.0790377
Glycerophosopholipid Mtb (others)	glycerophosphoinositol*	1-stearyl-GPC (O-18:0)*	Plasmenylethanolamide	-0.507671	0.201174	5.35e-05	0.0790377
Plasmenylethanolamide	1-stearyl-GPC (O-18:0)*	glycerophosphoinositol*	Glycerophosopholipid Mtb (others)	-0.507671	0.201174	5.35e-05	0.0790377
Bile Acid Mtb	taurochenodeoxycholate	3-indoxyl sulfate	Trp Mtb	-0.514603	0.188407	5.84e-05	0.0790377
Trp Mtb	3-indoxyl sulfate	taurochenodeoxycholate	Bile Acid Mtb	-0.514603	0.188407	5.84e-05	0.0790377
Glycerophosopholipid Mtb (others)	glycerophosphoinositol*	1-oleoyl-2-docosahexaenoyl-GPC (18:1/22:6)*	Phosphatidylcholine	0.621973	-0.0280386	6.3e-05	0.0790377
Phosphatidylcholine	1-oleoyl-2-docosahexaenoyl-GPC (18:1/22:6)*	glycerophosphoinositol*	Glycerophosopholipid Mtb (others)	0.621973	-0.0280386	6.3e-05	0.0790377
Glutathione Mtb	gamma-glutamyltyrosine	behenoyl sphingomyelin (d18:1/22:0)*	Sphingomyelin	-0.322824	0.394454	6.95e-05	0.0790377
Sphingomyelin	behenoyl sphingomyelin (d18:1/22:0)*	gamma-glutamyltyrosine	Glutathione Mtb	-0.322824	0.394454	6.95e-05	0.0790377
Glycerophosopholipid Mtb (others)	dihomo-linolenoyl-choline	o-cresol sulfate	Phe, Tyr Mtb	0.287531	-0.425696	7.17e-05	0.0790377
Phe, Tyr Mtb	o-cresol sulfate	dihomo-linolenoyl-choline	Glycerophosopholipid Mtb (others)	0.287531	-0.425696	7.17e-05	0.0790377
Bile Acid Mtb	taurocholenate sulfate	homocitrulline	Urea Cycle, Arg & Pro Mtb	-0.417992	0.294783	7.4e-05	0.0790377
Urea Cycle, Arg & Pro Mtb	homocitrulline	taurocholenate sulfate	Bile Acid Mtb	-0.417992	0.294783	7.4e-05	0.0790377
Ala, Asp Mtb	N-acetylalanine	1,5-anhydroglucitol (1,5-AG)	Glycolysis	0.286873	-0.424644	7.49e-05	0.0790377
Glycolysis	1,5-anhydroglucitol (1,5-AG)	N-acetylalanine	Ala, Asp Mtb	0.286873	-0.424644	7.49e-05	0.0790377
Pyrimidine Mtb	uridine	dihydroorotate	Pyrimidine Mtb	0.451277	-0.255342	7.67e-05	0.0790377
Pyrimidine Mtb	dihydroorotate	uridine	Pyrimidine Mtb	0.451277	-0.255342	7.67e-05	0.0790377
Lysophosphatidylcholine	2-myristoyl-GPC (14:0)*	1-myristoyl-GPC (14:0)	Lysophosphatidylcholine	0.482931	0.854608	7.88e-05	0.0790377
Lysophosphatidylcholine	1-myristoyl-GPC (14:0)	2-myristoyl-GPC (14:0)*	Lysophosphatidylcholine	0.482931	0.854608	7.88e-05	0.0790377
Bile Acid Mtb	taurocholate	3-indoxyl sulfate	Trp Mtb	-0.497503	0.195532	8.26e-05	0.0790377
Trp Mtb	3-indoxyl sulfate	taurocholate	Bile Acid Mtb	-0.497503	0.195532	8.26e-05	0.0790377
Phosphatidylethanolamine	1-palmitoyl-2-docosahexaenoyl-GPE (16:0/22:6)*	sphingomyelin (d18:1/21:0, d17:1/22:0, d16:1/23:0)*	Sphingomyelin	0.0444024	-0.599801	9.59e-05	0.0873841
Sphingomyelin	sphingomyelin (d18:1/21:0, d17:1/22:0, d16:1/23:0)*	1-palmitoyl-2-docosahexaenoyl-GPE (16:0/22:6)*	Phosphatidylethanolamine	0.0444024	-0.599801	9.59e-05	0.0873841
Bile Acid Mtb	deoxycholate	lignoceroyl sphingomyelin (d18:1/24:0)	Sphingomyelin	-0.0797241	0.571122	0.000115	0.092987
Sphingomyelin	lignoceroyl sphingomyelin (d18:1/24:0)	deoxycholate	Bile Acid Mtb	-0.0797241	0.571122	0.000115	0.092987
Cofactors & Vitamins	nicotinamide	1-palmitoyl-2-arachidonoyl-GPI (16:0/20:4)*	Phosphatidylinositol	-0.29348	0.400099	0.000122	0.092987
Phosphatidylinositol	1-palmitoyl-2-arachidonoyl-GPI (16:0/20:4)*	nicotinamide	Cofactors & Vitamins	-0.29348	0.400099	0.000122	0.092987
Fatty Acid Mtb (Carnitine)	palmitoleoylcarnitine*	3-hydroxyisobutyrate	Leu, Ile, Val Mtb	-0.259467	0.429588	0.000125	0.092987
Leu, Ile, Val Mtb	3-hydroxyisobutyrate	palmitoleoylcarnitine*	Fatty Acid Mtb (Carnitine)	-0.259467	0.429588	0.000125	0.092987
Met, Cys Mtb	methionine sulfoxide	4-hydroxyphenylpyruvate	Phe, Tyr Mtb	0.607844	-0.0191608	0.000126	0.092987
Phe, Tyr Mtb	4-hydroxyphenylpyruvate	methionine sulfoxide	Met, Cys Mtb	0.607844	-0.0191608	0.000126	0.092987
Glycerophosopholipid Mtb (others)	glycerophosphorylcholine (GPC)	1-dihomo-linoleoyl-GPC (20:2)*	Lysophosphatidylcholine	0.527667	-0.13587	0.000129	0.092987
Lysophosphatidylcholine	1-dihomo-linoleoyl-GPC (20:2)*	glycerophosphorylcholine (GPC)	Glycerophosopholipid Mtb (others)	0.527667	-0.13587	0.000129	0.092987
Phosphatidylethanolamine	1-palmitoyl-2-arachidonoyl-GPE (16:0/20:4)*	sphingomyelin (d18:1/15:0, d16:1/17:0)*	Sphingomyelin	0.045374	-0.589351	0.000133	0.092987
Sphingomyelin	sphingomyelin (d18:1/15:0, d16:1/17:0)*	1-palmitoyl-2-arachidonoyl-GPE (16:0/20:4)*	Phosphatidylethanolamine	0.045374	-0.589351	0.000133	0.092987
Fatty Acid Mtb (Carnitine)	myristoleoylcarnitine*	3-hydroxyisobutyrate	Leu, Ile, Val Mtb	-0.231485	0.450514	0.000136	0.092987
Leu, Ile, Val Mtb	3-hydroxyisobutyrate	myristoleoylcarnitine*	Fatty Acid Mtb (Carnitine)	-0.231485	0.450514	0.000136	0.092987
Glutathione Mtb	gamma-glutamylglycine	1-stearyl-2-docosapentaenoyl-GPC (O-18:0/22:5n3)*	Plasmenylcholin	-0.252844	0.42957	0.000146	0.0935635
Plasmenylcholin	1-stearyl-2-docosapentaenoyl-GPC (O-18:0/22:5n3)*	gamma-glutamylglycine	Glutathione Mtb	-0.252844	0.42957	0.000146	0.0935635
Cofactors & Vitamins	1-methylnicotinamide	2-hydroxy-3-methylvalerate	Leu, Ile, Val Mtb	-0.220614	0.456819	0.000147	0.0935635
Leu, Ile, Val Mtb	2-hydroxy-3-methylvalerate	1-methylnicotinamide	Cofactors & Vitamins	-0.220614	0.456819	0.000147	0.0935635
Phosphatidylethanolamine	1-palmitoyl-2-docosahexaenoyl-GPE (16:0/22:6)*	sphingomyelin (d18:1/20:0, d16:1/22:0)*	Sphingomyelin	0.1123	-0.535325	0.000171	0.0942868
Sphingomyelin	sphingomyelin (d18:1/20:0, d16:1/22:0)*	1-palmitoyl-2-docosahexaenoyl-GPE (16:0/22:6)*	Phosphatidylethanolamine	0.1123	-0.535325	0.000171	0.0942868
Fatty Acid Mtb (Carnitine)	cis-4-decenoyl carnitine	glutamine	Glu Mtb	0.385262	-0.294861	0.000172	0.0942868
Glu Mtb	glutamine	cis-4-decenoyl carnitine	Fatty Acid Mtb (Carnitine)	0.385262	-0.294861	0.000172	0.0942868
Phosphatidylethanolamine	1-palmitoyl-2-eicosapentaenoyl-GPE (16:0/20:5)*	1-stearyl-2-docosapentaenoyl-GPC (O-18:0/22:5n3)*	Plasmenylcholin	0.093443	-0.548234	0.000174	0.0942868
Plasmenylcholin	1-stearyl-2-docosapentaenoyl-GPC (O-18:0/22:5n3)*	1-palmitoyl-2-eicosapentaenoyl-GPE (16:0/20:5)*	Phosphatidylethanolamine	0.093443	-0.548234	0.000174	0.0942868
His Mtb	N-acetylcarnosine	kynurenate	Trp Mtb	0.568866	-0.0627682	0.000177	0.0942868
Trp Mtb	kynurenate	N-acetylcarnosine	His Mtb	0.568866	-0.0627682	0.000177	0.0942868
Monoacylglycerol	2-palmitoleoylglycerol (16:1)*	5-methyluridine (ribothymidine)	Pyrimidine Mtb	-0.26079	0.414878	0.000178	0.0942868
Pyrimidine Mtb	5-methyluridine (ribothymidine)	2-palmitoleoylglycerol (16:1)*	Monoacylglycerol	-0.26079	0.414878	0.000178	0.0942868
Fatty Acid Mtb (others)	malonate	3-hydroxyisobutyrate	Leu, Ile, Val Mtb	0.405059	-0.270696	0.000182	0.0942868
Leu, Ile, Val Mtb	3-hydroxyisobutyrate	malonate	Fatty Acid Mtb (others)	0.405059	-0.270696	0.000182	0.0942868
Monoacylglycerol	1-eicosapentaenoylglycerol (20:5)*	N4-acetylcytidine	Pyrimidine Mtb	-0.574595	0.0527798	0.000183	0.0942868
Pyrimidine Mtb	N4-acetylcytidine	1-eicosapentaenoylglycerol (20:5)*	Monoacylglycerol	-0.574595	0.0527798	0.000183	0.0942868
Glycerophosopholipid Mtb (others)	1-linoleoyl-GPA (18:2)*	3-hydroxyisobutyrate	Leu, Ile, Val Mtb	0.228647	-0.440039	0.000191	0.0942868
Leu, Ile, Val Mtb	3-hydroxyisobutyrate	1-linoleoyl-GPA (18:2)*	Glycerophosopholipid Mtb (others)	0.228647	-0.440039	0.000191	0.0942868
Bile Acid Mtb	glycocholenate sulfate*	glucuronate	Carbohydrate Mtb (others)	-0.452921	0.209636	0.000208	0.0942868
Carbohydrate Mtb (others)	glucuronate	glycocholenate sulfate*	Bile Acid Mtb	-0.452921	0.209636	0.000208	0.0942868
Leu, Ile, Val Mtb	3-hydroxyisobutyrate	1-linoleoylglycerol (18:2)	Monoacylglycerol	0.255402	-0.412904	0.000211	0.0942868
Monoacylglycerol	1-linoleoylglycerol (18:2)	3-hydroxyisobutyrate	Leu, Ile, Val Mtb	0.255402	-0.412904	0.000211	0.0942868
Cofactors & Vitamins	bilirubin (E,E)*	1-lignoceroyl-GPC (24:0)	Lysophosphatidylcholine	0.395376	-0.271223	0.00023	0.0942868
Lysophosphatidylcholine	1-lignoceroyl-GPC (24:0)	bilirubin (E,E)*	Cofactors & Vitamins	0.395376	-0.271223	0.00023	0.0942868
Cofactors & Vitamins	nicotinamide	2-palmitoleoylglycerol (16:1)*	Monoacylglycerol	-0.445511	0.213453	0.000232	0.0942868
Dipeptide	leucylleucine	N-acetyltryptophan	Trp Mtb	0.224038	-0.43646	0.000232	0.0942868
Monoacylglycerol	2-palmitoleoylglycerol (16:1)*	nicotinamide	Cofactors & Vitamins	-0.445511	0.213453	0.000232	0.0942868
Trp Mtb	N-acetyltryptophan	leucylleucine	Dipeptide	0.224038	-0.43646	0.000232	0.0942868
Lys Mtb	glutarylcarnitine (C5)	proline	Urea Cycle, Arg & Pro Mtb	-0.115782	0.521523	0.000237	0.0942868
Urea Cycle, Arg & Pro Mtb	proline	glutarylcarnitine (C5)	Lys Mtb	-0.115782	0.521523	0.000237	0.0942868
Met, Cys Mtb	2-aminobutyrate	arginine	Urea Cycle, Arg & Pro Mtb	0.513699	-0.125149	0.000243	0.0942868
Urea Cycle, Arg & Pro Mtb	arginine	2-aminobutyrate	Met, Cys Mtb	0.513699	-0.125149	0.000243	0.0942868
Fatty Acid (Long Chain)	palmitoleate (16:1n7)	1-(1-enyl-palmitoyl)-2-oleoyl-GPE (P-16:0/18:1)*	Plasmenylethanolamide	0.13989	-0.501693	0.000249	0.0942868
Plasmenylethanolamide	1-(1-enyl-palmitoyl)-2-oleoyl-GPE (P-16:0/18:1)*	palmitoleate (16:1n7)	Fatty Acid (Long Chain)	0.13989	-0.501693	0.000249	0.0942868
Glycerophosopholipid Mtb (others)	1-palmitoyl-GPA (16:0)	1-linolenoylglycerol (18:3)	Monoacylglycerol	0.442727	0.823524	0.000251	0.0942868
Lysophosphatidylcholine	1-linoleoyl-GPC (18:2)	1-palmitoylglycerol (16:0)	Monoacylglycerol	0.671117	0.120087	0.000251	0.0942868
Monoacylglycerol	1-palmitoylglycerol (16:0)	1-linoleoyl-GPC (18:2)	Lysophosphatidylcholine	0.671117	0.120087	0.000251	0.0942868
Monoacylglycerol	1-linolenoylglycerol (18:3)	1-palmitoyl-GPA (16:0)	Glycerophosopholipid Mtb (others)	0.442727	0.823524	0.000251	0.0942868
Glu Mtb	S-1-pyrroline-5-carboxylate	2-myristoyl-GPC (14:0)*	Lysophosphatidylcholine	0.456545	-0.194296	0.000263	0.0942868
Lysophosphatidylcholine	2-myristoyl-GPC (14:0)*	S-1-pyrroline-5-carboxylate	Glu Mtb	0.456545	-0.194296	0.000263	0.0942868
Carbohydrate Mtb (others)	erythronate*	serylalanine	Dipeptide	0.174774	-0.472174	0.000265	0.0942868
Dipeptide	serylalanine	erythronate*	Carbohydrate Mtb (others)	0.174774	-0.472174	0.000265	0.0942868
Fatty Acid Mtb (Carnitine)	linoleoylcarnitine*	allantoin	Purine Mtb	-0.457712	0.192397	0.000266	0.0942868
Purine Mtb	allantoin	linoleoylcarnitine*	Fatty Acid Mtb (Carnitine)	-0.457712	0.192397	0.000266	0.0942868
Fatty Acid Mtb (others)	palmitoloelycholine	1-palmitoyl-GPE (16:0)	Lysophosphatidylethanolamine	0.564164	-0.0493203	0.000271	0.0942868
Lysophosphatidylethanolamine	1-palmitoyl-GPE (16:0)	palmitoloelycholine	Fatty Acid Mtb (others)	0.564164	-0.0493203	0.000271	0.0942868
Met, Cys Mtb	N-acetyltaurine	pregnen-diol disulfate*	Steroid	-0.467958	0.178379	0.000274	0.0942868
Steroid	pregnen-diol disulfate*	N-acetyltaurine	Met, Cys Mtb	-0.467958	0.178379	0.000274	0.0942868
Trp Mtb	kynurenate	creatinine	Urea Cycle, Arg & Pro Mtb	0.587969	-0.0126392	0.000277	0.0942868
Urea Cycle, Arg & Pro Mtb	creatinine	kynurenate	Trp Mtb	0.587969	-0.0126392	0.000277	0.0942868
Monoacylglycerol	2-eicosapentaenoylglycerol (20:5)*	sphingomyelin (d18:1/20:0, d16:1/22:0)*	Sphingomyelin	-0.18433	0.462492	0.000279	0.0942868
Sphingomyelin	sphingomyelin (d18:1/20:0, d16:1/22:0)*	2-eicosapentaenoylglycerol (20:5)*	Monoacylglycerol	-0.18433	0.462492	0.000279	0.0942868
Fatty Acid (Medium Chain)	laurate (12:0)	N-palmitoylglycine	Fatty Acid Mtb (others)	0.177493	0.698956	0.000285	0.0942868
Fatty Acid Mtb (others)	N-palmitoylglycine	laurate (12:0)	Fatty Acid (Medium Chain)	0.177493	0.698956	0.000285	0.0942868
Pyrimidine Mtb	orotate	2'-deoxyuridine	Pyrimidine Mtb	-0.197561	0.45075	0.000285	0.0942868
Pyrimidine Mtb	2'-deoxyuridine	orotate	Pyrimidine Mtb	-0.197561	0.45075	0.000285	0.0942868
Glu Mtb	glutamine	2-aminobutyrate	Met, Cys Mtb	0.450135	-0.197659	0.000289	0.0942868
Met, Cys Mtb	2-aminobutyrate	glutamine	Glu Mtb	0.450135	-0.197659	0.000289	0.0942868
Dipeptide	prolylglycine	leucine	Leu, Ile, Val Mtb	0.50322	-0.130496	0.000291	0.0942868
Leu, Ile, Val Mtb	leucine	prolylglycine	Dipeptide	0.50322	-0.130496	0.000291	0.0942868
Glycerophosopholipid Mtb (others)	1-linoleoyl-GPA (18:2)*	sphinganine	Sphingolipid Mtb (others)	-0.244518	0.407285	0.000309	0.0958546
Sphingolipid Mtb (others)	sphinganine	1-linoleoyl-GPA (18:2)*	Glycerophosopholipid Mtb (others)	-0.244518	0.407285	0.000309	0.0958546
Bile Acid Mtb	taurocholate	1-palmityl-2-oleoyl-GPC (O-16:0/18:1)*	Plasmenylcholin	0.232815	-0.416055	0.000321	0.0958546
Plasmenylcholin	1-palmityl-2-oleoyl-GPC (O-16:0/18:1)*	taurocholate	Bile Acid Mtb	0.232815	-0.416055	0.000321	0.0958546
Carbohydrate Mtb (others)	N-acetylglucosamine/N-acetylgalactosamine	N6-succinyladenosine	Purine Mtb	0.468808	-0.169493	0.000323	0.0958546
Purine Mtb	N6-succinyladenosine	N-acetylglucosamine/N-acetylgalactosamine	Carbohydrate Mtb (others)	0.468808	-0.169493	0.000323	0.0958546
Glycerophosopholipid Mtb (others)	1-meadoyl-GPC (20:3n9)*	1-palmitoyl-2-eicosapentaenoyl-GPE (16:0/20:5)*	Phosphatidylethanolamine	0.403829	-0.246206	0.000324	0.0958546
Phosphatidylethanolamine	1-palmitoyl-2-eicosapentaenoyl-GPE (16:0/20:5)*	1-meadoyl-GPC (20:3n9)*	Glycerophosopholipid Mtb (others)	0.403829	-0.246206	0.000324	0.0958546
Dipeptide	phenylalanylserine	1-methylimidazoleacetate	His Mtb	0.217712	-0.428479	0.000326	0.0958546
His Mtb	1-methylimidazoleacetate	phenylalanylserine	Dipeptide	0.217712	-0.428479	0.000326	0.0958546
Lysophosphatidylcholine	1-oleoyl-GPC (18:1)	S-methylcysteine	Met, Cys Mtb	-0.413314	0.234982	0.000327	0.0958546
Met, Cys Mtb	S-methylcysteine	1-oleoyl-GPC (18:1)	Lysophosphatidylcholine	-0.413314	0.234982	0.000327	0.0958546
Cofactors & Vitamins	retinol (Vitamin A)	sphingomyelin (d18:1/21:0, d17:1/22:0, d16:1/23:0)*	Sphingomyelin	0.144985	-0.486893	0.000334	0.0958546
Sphingomyelin	sphingomyelin (d18:1/21:0, d17:1/22:0, d16:1/23:0)*	retinol (Vitamin A)	Cofactors & Vitamins	0.144985	-0.486893	0.000334	0.0958546
Bile Acid Mtb	deoxycholate	behenoyl sphingomyelin (d18:1/22:0)*	Sphingomyelin	-0.187688	0.452004	0.00034	0.0958546
Sphingomyelin	behenoyl sphingomyelin (d18:1/22:0)*	deoxycholate	Bile Acid Mtb	-0.187688	0.452004	0.00034	0.0958546
Leu, Ile, Val Mtb	N-acetylvaline	1-docosapentaenoyl-GPC (22:5n3)*	Lysophosphatidylcholine	0.229447	-0.416197	0.000343	0.0958546
Lysophosphatidylcholine	1-docosapentaenoyl-GPC (22:5n3)*	N-acetylvaline	Leu, Ile, Val Mtb	0.229447	-0.416197	0.000343	0.0958546
Dipeptide	leucylleucine	ornithine	Urea Cycle, Arg & Pro Mtb	-0.429668	0.211899	0.000358	0.0958546
Urea Cycle, Arg & Pro Mtb	ornithine	leucylleucine	Dipeptide	-0.429668	0.211899	0.000358	0.0958546
Monoacylglycerol	1-linolenoylglycerol (18:3)	sphingomyelin (d18:1/20:0, d16:1/22:0)*	Sphingomyelin	-0.167636	0.465877	0.000362	0.0958546
Sphingomyelin	sphingomyelin (d18:1/20:0, d16:1/22:0)*	1-linolenoylglycerol (18:3)	Monoacylglycerol	-0.167636	0.465877	0.000362	0.0958546
Phosphatidylethanolamine	1-stearoyl-2-dihomo-linolenoyl-GPE (18:0/20:3n3 or 6)*	sphingomyelin (d18:1/20:0, d16:1/22:0)*	Sphingomyelin	0.179668	-0.45547	0.000368	0.0958546
Sphingomyelin	sphingomyelin (d18:1/20:0, d16:1/22:0)*	1-stearoyl-2-dihomo-linolenoyl-GPE (18:0/20:3n3 or 6)*	Phosphatidylethanolamine	0.179668	-0.45547	0.000368	0.0958546
Glutathione Mtb	gamma-glutamylleucine	4-guanidinobutanoate	Urea Cycle, Arg & Pro Mtb	0.436332	-0.201999	0.000374	0.0958546
Lysophosphatidylcholine	1-linoleoyl-GPC (18:2)	1-arachidonoyl-GPC (20:4n6)*	Lysophosphatidylcholine	0.607438	0.0324064	0.000374	0.0958546
Lysophosphatidylcholine	1-arachidonoyl-GPC (20:4n6)*	1-linoleoyl-GPC (18:2)	Lysophosphatidylcholine	0.607438	0.0324064	0.000374	0.0958546
Urea Cycle, Arg & Pro Mtb	4-guanidinobutanoate	gamma-glutamylleucine	Glutathione Mtb	0.436332	-0.201999	0.000374	0.0958546
Lysophosphatidylcholine	1-linoleoyl-GPC (18:2)	1-stearyl-GPC (O-18:0)*	Plasmenylethanolamide	0.779396	0.357827	0.000397	0.0958546
Plasmenylethanolamide	1-stearyl-GPC (O-18:0)*	1-linoleoyl-GPC (18:2)	Lysophosphatidylcholine	0.779396	0.357827	0.000397	0.0958546
Fatty Acid (Polyunsaturated)	docosatrienoate (22:3n3)	dihomo-linolenate (20:3n3 or n6)	Fatty Acid (Polyunsaturated)	0.673166	0.14635	0.0004	0.0958546
Fatty Acid (Polyunsaturated)	dihomo-linolenate (20:3n3 or n6)	docosatrienoate (22:3n3)	Fatty Acid (Polyunsaturated)	0.673166	0.14635	0.0004	0.0958546
His Mtb	3-methylhistidine	1-eicosapentaenoyl-GPC (20:5)*	Lysophosphatidylcholine	0.505971	-0.111271	0.000401	0.0958546
Lysophosphatidylcholine	1-eicosapentaenoyl-GPC (20:5)*	3-methylhistidine	His Mtb	0.505971	-0.111271	0.000401	0.0958546
Lysophosphatidylcholine	1-linoleoyl-GPC (18:2)	1-palmityl-GPC (O-16:0)	Plasmenylcholin	0.792202	0.38741	0.000404	0.0958546
Plasmenylcholin	1-palmityl-GPC (O-16:0)	1-linoleoyl-GPC (18:2)	Lysophosphatidylcholine	0.792202	0.38741	0.000404	0.0958546
Phosphatidylethanolamine	1-stearoyl-2-docosahexaenoyl-GPE (18:0/22:6)*	sphingomyelin (d18:1/21:0, d17:1/22:0, d16:1/23:0)*	Sphingomyelin	0.0109155	-0.576646	0.000406	0.0958546
Sphingomyelin	sphingomyelin (d18:1/21:0, d17:1/22:0, d16:1/23:0)*	1-stearoyl-2-docosahexaenoyl-GPE (18:0/22:6)*	Phosphatidylethanolamine	0.0109155	-0.576646	0.000406	0.0958546
Fatty Acid Mtb (Dicarboxylate)	maleate	2-hydroxyglutarate	Fatty Acid Mtb (Dicarboxylate)	0.148512	-0.476557	0.000408	0.0958546
Fatty Acid Mtb (Dicarboxylate)	2-hydroxyglutarate	maleate	Fatty Acid Mtb (Dicarboxylate)	0.148512	-0.476557	0.000408	0.0958546
Monoacylglycerol	2-eicosapentaenoylglycerol (20:5)*	N4-acetylcytidine	Pyrimidine Mtb	-0.546591	0.0544837	0.000409	0.0958546
Pyrimidine Mtb	N4-acetylcytidine	2-eicosapentaenoylglycerol (20:5)*	Monoacylglycerol	-0.546591	0.0544837	0.000409	0.0958546
Pyrimidine Mtb	N4-acetylcytidine	indoleacetate	Trp Mtb	0.426046	-0.209511	0.000411	0.0958546
Trp Mtb	indoleacetate	N4-acetylcytidine	Pyrimidine Mtb	0.426046	-0.209511	0.000411	0.0958546
Lys Mtb	glutarate (pentanedioate)	1-margaroyl-GPC (17:0)	Lysophosphatidylcholine	0.177948	-0.452381	0.000413	0.0958546
Lysophosphatidylcholine	1-margaroyl-GPC (17:0)	glutarate (pentanedioate)	Lys Mtb	0.177948	-0.452381	0.000413	0.0958546
Fatty Acid Mtb (Carnitine)	acetylcarnitine	1-behenoyl-GPC (22:0)	Lysophosphatidylcholine	0.177435	-0.452095	0.00042	0.0958546
Lysophosphatidylcholine	1-behenoyl-GPC (22:0)	acetylcarnitine	Fatty Acid Mtb (Carnitine)	0.177435	-0.452095	0.00042	0.0958546
Pyrimidine Mtb	uridine	3-indoxyl sulfate	Trp Mtb	0.237357	-0.399074	0.000439	0.0958546
Trp Mtb	3-indoxyl sulfate	uridine	Pyrimidine Mtb	0.237357	-0.399074	0.000439	0.0958546
Glycerophosopholipid Mtb (others)	choline	N-acetylcitrulline	Urea Cycle, Arg & Pro Mtb	0.422761	-0.209792	0.000443	0.0958546
Lys Mtb	glutarate (pentanedioate)	phenylpyruvate	Phe, Tyr Mtb	-0.111931	0.501712	0.000443	0.0958546
Phe, Tyr Mtb	phenylpyruvate	glutarate (pentanedioate)	Lys Mtb	-0.111931	0.501712	0.000443	0.0958546
Urea Cycle, Arg & Pro Mtb	N-acetylcitrulline	choline	Glycerophosopholipid Mtb (others)	0.422761	-0.209792	0.000443	0.0958546
Bile Acid Mtb	glycocholate	3-indoxyl sulfate	Trp Mtb	-0.403372	0.23127	0.00045	0.0958546
Trp Mtb	3-indoxyl sulfate	glycocholate	Bile Acid Mtb	-0.403372	0.23127	0.00045	0.0958546
Leu, Ile, Val Mtb	3-hydroxyisobutyrate	tricosanoyl sphingomyelin (d18:1/23:0)*	Sphingomyelin	0.406087	-0.227537	0.000456	0.0958546
Sphingomyelin	tricosanoyl sphingomyelin (d18:1/23:0)*	3-hydroxyisobutyrate	Leu, Ile, Val Mtb	0.406087	-0.227537	0.000456	0.0958546
Phosphatidylethanolamine	1-palmitoyl-2-arachidonoyl-GPE (16:0/20:4)*	sphingomyelin (d18:1/21:0, d17:1/22:0, d16:1/23:0)*	Sphingomyelin	0.0709593	-0.529809	0.000471	0.0958546
Sphingomyelin	sphingomyelin (d18:1/21:0, d17:1/22:0, d16:1/23:0)*	1-palmitoyl-2-arachidonoyl-GPE (16:0/20:4)*	Phosphatidylethanolamine	0.0709593	-0.529809	0.000471	0.0958546
Cofactors & Vitamins	pantothenate	3-methoxytyrosine	Phe, Tyr Mtb	0.234513	-0.39849	0.000472	0.0958546
Phe, Tyr Mtb	3-methoxytyrosine	pantothenate	Cofactors & Vitamins	0.234513	-0.39849	0.000472	0.0958546
Purine Mtb	N1-methylinosine	indoleacetate	Trp Mtb	0.463846	-0.156897	0.000476	0.0958546
Trp Mtb	indoleacetate	N1-methylinosine	Purine Mtb	0.463846	-0.156897	0.000476	0.0958546
Dipeptide	phenylalanylglycine	1-stearoyl-2-dihomo-linolenoyl-GPI (18:0/20:3n3 or 6)*	Phosphatidylinositol	0.406276	-0.224808	0.000481	0.0958546
Phosphatidylinositol	1-stearoyl-2-dihomo-linolenoyl-GPI (18:0/20:3n3 or 6)*	phenylalanylglycine	Dipeptide	0.406276	-0.224808	0.000481	0.0958546
Glycerolipid Mtb (others)	glycerol 3-phosphate	DSGEGDFXAEGGGVR*	Peptides (others)	-0.12341	-0.654854	0.000482	0.0958546
Peptides (others)	DSGEGDFXAEGGGVR*	glycerol 3-phosphate	Glycerolipid Mtb (others)	-0.12341	-0.654854	0.000482	0.0958546
Lysophosphatidylcholine	1-linoleoyl-GPC (18:2)	1-docosapentaenoyl-GPC (22:5n3)*	Lysophosphatidylcholine	0.660312	0.133915	0.000493	0.0958546
Lysophosphatidylcholine	1-docosapentaenoyl-GPC (22:5n3)*	1-linoleoyl-GPC (18:2)	Lysophosphatidylcholine	0.660312	0.133915	0.000493	0.0958546
Cofactors & Vitamins	oxalate (ethanedioate)	phenyllactate (PLA)	Phe, Tyr Mtb	-0.431829	0.19362	0.000497	0.0958546
Phe, Tyr Mtb	phenyllactate (PLA)	oxalate (ethanedioate)	Cofactors & Vitamins	-0.431829	0.19362	0.000497	0.0958546
Purine Mtb	adenosine 5'-monophosphate (AMP)	7-methylguanine	Purine Mtb	-0.454261	0.166424	0.000499	0.0958546
Purine Mtb	7-methylguanine	adenosine 5'-monophosphate (AMP)	Purine Mtb	-0.454261	0.166424	0.000499	0.0958546
Glu Mtb	gamma-carboxyglutamate	citrate	TCA Cycle	-0.0316806	0.55544	0.0005	0.0958546
Glycerophosopholipid Mtb (others)	glycerophosphorylcholine (GPC)	1-dihomo-linolenoyl-GPC (20:3n3 or 6)*	Lysophosphatidylcholine	0.447841	-0.174126	0.0005	0.0958546
Lysophosphatidylcholine	1-dihomo-linolenoyl-GPC (20:3n3 or 6)*	glycerophosphorylcholine (GPC)	Glycerophosopholipid Mtb (others)	0.447841	-0.174126	0.0005	0.0958546
TCA Cycle	citrate	gamma-carboxyglutamate	Glu Mtb	-0.0316806	0.55544	0.0005	0.0958546
Ceramide	N-stearoyl-sphingosine (d18:1/18:0)*	biliverdin	Cofactors & Vitamins	-0.128131	0.484034	0.000508	0.0958546
Cofactors & Vitamins	biliverdin	N-stearoyl-sphingosine (d18:1/18:0)*	Ceramide	-0.128131	0.484034	0.000508	0.0958546
Bile Acid Mtb	cholate	1,2-dilinoleoyl-GPC (18:2/18:2)	Phosphatidylcholine	-0.226383	0.402022	0.000515	0.0958546
Phosphatidylcholine	1,2-dilinoleoyl-GPC (18:2/18:2)	cholate	Bile Acid Mtb	-0.226383	0.402022	0.000515	0.0958546
Phosphatidylinositol	1-stearoyl-2-dihomo-linolenoyl-GPI (18:0/20:3n3 or 6)*	allantoin	Purine Mtb	-0.458636	0.159474	0.000515	0.0958546
Purine Mtb	allantoin	1-stearoyl-2-dihomo-linolenoyl-GPI (18:0/20:3n3 or 6)*	Phosphatidylinositol	-0.458636	0.159474	0.000515	0.0958546
Monoacylglycerol	1-linolenoylglycerol (18:3)	tricosanoyl sphingomyelin (d18:1/23:0)*	Sphingomyelin	-0.124724	0.4857	0.000521	0.0958546
Sphingomyelin	tricosanoyl sphingomyelin (d18:1/23:0)*	1-linolenoylglycerol (18:3)	Monoacylglycerol	-0.124724	0.4857	0.000521	0.0958546
Lysophosphatidylcholine	2-myristoyl-GPC (14:0)*	3-methoxytyrosine	Phe, Tyr Mtb	-0.479192	0.133006	0.000522	0.0958546
Phe, Tyr Mtb	3-methoxytyrosine	2-myristoyl-GPC (14:0)*	Lysophosphatidylcholine	-0.479192	0.133006	0.000522	0.0958546
Fatty Acid Mtb (others)	malonate	N-acetylvaline	Leu, Ile, Val Mtb	0.207216	-0.417294	0.000533	0.0958546
Leu, Ile, Val Mtb	N-acetylvaline	malonate	Fatty Acid Mtb (others)	0.207216	-0.417294	0.000533	0.0958546
Fatty Acid (Long Chain)	palmitate (16:0)	3-hydroxyisobutyrate	Leu, Ile, Val Mtb	-0.183719	0.436834	0.000539	0.0958546
Leu, Ile, Val Mtb	3-hydroxyisobutyrate	palmitate (16:0)	Fatty Acid (Long Chain)	-0.183719	0.436834	0.000539	0.0958546
Purine Mtb	N6-carbamoylthreonyladenosine	kynurenate	Trp Mtb	0.568955	-0.00807833	0.000539	0.0958546
Trp Mtb	kynurenate	N6-carbamoylthreonyladenosine	Purine Mtb	0.568955	-0.00807833	0.000539	0.0958546
Phosphatidylcholine	1-palmitoyl-2-linoleoyl-GPC (16:0/18:2)	sphingomyelin (d18:1/20:0, d16:1/22:0)*	Sphingomyelin	0.135871	-0.475433	0.000542	0.0958546
Sphingomyelin	sphingomyelin (d18:1/20:0, d16:1/22:0)*	1-palmitoyl-2-linoleoyl-GPC (16:0/18:2)	Phosphatidylcholine	0.135871	-0.475433	0.000542	0.0958546
Dipeptide	cyclo(ala-pro)	indolepropionate	Trp Mtb	-0.451977	0.163603	0.000559	0.0958546
Met, Cys Mtb	cysteine sulfinic acid	indoleacetate	Trp Mtb	0.412888	-0.21	0.000559	0.0958546
Trp Mtb	indolepropionate	cyclo(ala-pro)	Dipeptide	-0.451977	0.163603	0.000559	0.0958546
Trp Mtb	indoleacetate	cysteine sulfinic acid	Met, Cys Mtb	0.412888	-0.21	0.000559	0.0958546
Glycerophosopholipid Mtb (others)	glycerophosphoinositol*	1-palmityl-GPE (O-16:0)*	Plasmenylethanolamide	-0.399362	0.224906	0.000565	0.0958546
Plasmenylethanolamide	1-palmityl-GPE (O-16:0)*	glycerophosphoinositol*	Glycerophosopholipid Mtb (others)	-0.399362	0.224906	0.000565	0.0958546
Lysophosphatidylethanolamine	1-stearoyl-GPE (18:0)	1-stearyl-GPC (O-18:0)*	Plasmenylethanolamide	0.549029	-0.0341339	0.000571	0.0958546
Plasmenylethanolamide	1-stearyl-GPC (O-18:0)*	1-stearoyl-GPE (18:0)	Lysophosphatidylethanolamine	0.549029	-0.0341339	0.000571	0.0958546
Lysophosphatidylcholine	1-arachidonoyl-GPC (20:4n6)*	1-(1-enyl-palmitoyl)-2-linoleoyl-GPE (P-16:0/18:2)*	Plasmenylethanolamide	0.17897	-0.438286	0.000572	0.0958546
Plasmenylethanolamide	1-(1-enyl-palmitoyl)-2-linoleoyl-GPE (P-16:0/18:2)*	1-arachidonoyl-GPC (20:4n6)*	Lysophosphatidylcholine	0.17897	-0.438286	0.000572	0.0958546
Lysophosphatidylcholine	1-linoleoyl-GPC (18:2)	1-arachidonylglycerol (20:4)	Monoacylglycerol	0.543788	-0.0412837	0.000575	0.0958546
Monoacylglycerol	1-arachidonylglycerol (20:4)	1-linoleoyl-GPC (18:2)	Lysophosphatidylcholine	0.543788	-0.0412837	0.000575	0.0958546
Gly, Ser, Thr Mtb	dimethylglycine	methylsuccinate	Leu, Ile, Val Mtb	-0.163517	0.45079	0.000576	0.0958546
Glycerophosopholipid Mtb (others)	1-palmitoyl-GPA (16:0)	1-linoleoyl-GPC (18:2)	Lysophosphatidylcholine	0.621287	0.0762717	0.000576	0.0958546
Leu, Ile, Val Mtb	methylsuccinate	dimethylglycine	Gly, Ser, Thr Mtb	-0.163517	0.45079	0.000576	0.0958546
Lysophosphatidylcholine	1-linoleoyl-GPC (18:2)	1-palmitoyl-GPA (16:0)	Glycerophosopholipid Mtb (others)	0.621287	0.0762717	0.000576	0.0958546
Bile Acid Mtb	taurocholenate sulfate	4-androsten-3alpha,17alpha-diol monosulfate (2)	Steroid	0.448479	-0.165213	0.000589	0.0968135
Steroid	4-androsten-3alpha,17alpha-diol monosulfate (2)	taurocholenate sulfate	Bile Acid Mtb	0.448479	-0.165213	0.000589	0.0968135
Met, Cys Mtb	cysteine sulfinic acid	phenyllactate (PLA)	Phe, Tyr Mtb	0.419893	-0.198054	0.000604	0.0968135
Phe, Tyr Mtb	phenyllactate (PLA)	cysteine sulfinic acid	Met, Cys Mtb	0.419893	-0.198054	0.000604	0.0968135
Trp Mtb	serotonin	N-acetylcitrulline	Urea Cycle, Arg & Pro Mtb	0.0401426	-0.542328	0.000612	0.0968135
Urea Cycle, Arg & Pro Mtb	N-acetylcitrulline	serotonin	Trp Mtb	0.0401426	-0.542328	0.000612	0.0968135
Fatty Acid Mtb (others)	palmitoylcholine	sphingomyelin (d18:1/20:0, d16:1/22:0)*	Sphingomyelin	-0.232928	0.388635	0.000614	0.0968135
Sphingomyelin	sphingomyelin (d18:1/20:0, d16:1/22:0)*	palmitoylcholine	Fatty Acid Mtb (others)	-0.232928	0.388635	0.000614	0.0968135
Lysophosphatidylcholine	1-arachidonoyl-GPC (20:4n6)*	1-stearoyl-2-linoleoyl-GPI (18:0/18:2)	Phosphatidylinositol	0.100079	-0.498217	0.000615	0.0968135
Phosphatidylinositol	1-stearoyl-2-linoleoyl-GPI (18:0/18:2)	1-arachidonoyl-GPC (20:4n6)*	Lysophosphatidylcholine	0.100079	-0.498217	0.000615	0.0968135
Phe, Tyr Mtb	phenol sulfate	4-acetamidobutanoate	Polyamine Mtb	-0.0963548	0.501008	0.000616	0.0968135
Polyamine Mtb	4-acetamidobutanoate	phenol sulfate	Phe, Tyr Mtb	-0.0963548	0.501008	0.000616	0.0968135
Fatty Acid (Polyunsaturated)	docosapentaenoate (n6 DPA; 22:5n6)	1-linoleoyl-GPC (18:2)	Lysophosphatidylcholine	0.151036	-0.458129	0.000618	0.0968135
Lysophosphatidylcholine	1-linoleoyl-GPC (18:2)	docosapentaenoate (n6 DPA; 22:5n6)	Fatty Acid (Polyunsaturated)	0.151036	-0.458129	0.000618	0.0968135
Fatty Acid (Polyunsaturated)	stearidonate (18:4n3)	1-palmitoleoyl-2-arachidonoyl-GPC (16:1/20:4)*	Phosphatidylcholine	0.1894	-0.425299	0.000633	0.098228
Phosphatidylcholine	1-palmitoleoyl-2-arachidonoyl-GPC (16:1/20:4)*	stearidonate (18:4n3)	Fatty Acid (Polyunsaturated)	0.1894	-0.425299	0.000633	0.098228
Ala, Asp Mtb	asparagine	hexanoylglutamine	Fatty Acid Mtb (others)	0.101008	-0.496165	0.000637	0.098228
Fatty Acid Mtb (others)	hexanoylglutamine	asparagine	Ala, Asp Mtb	0.101008	-0.496165	0.000637	0.098228
Dipeptide	histidylglycine	arachidonate (20:4n6)	Fatty Acid (Polyunsaturated)	-0.386431	0.232156	0.000656	0.0986825
Fatty Acid (Polyunsaturated)	arachidonate (20:4n6)	histidylglycine	Dipeptide	-0.386431	0.232156	0.000656	0.0986825
Lysophosphatidylcholine	1-arachidonoyl-GPC (20:4n6)*	1-linoleoyl-GPI (18:2)*	Lysophosphatidylinositol	0.0589058	-0.526164	0.000659	0.0986825
Lysophosphatidylinositol	1-linoleoyl-GPI (18:2)*	1-arachidonoyl-GPC (20:4n6)*	Lysophosphatidylcholine	0.0589058	-0.526164	0.000659	0.0986825
Diacylglycerol	linoleoyl-docosahexaenoyl-glycerol (18:2/22:6) [2]*	2-methylcitrate/homocitrate	TCA Cycle	-0.448664	0.158588	0.00067	0.0986825
TCA Cycle	2-methylcitrate/homocitrate	linoleoyl-docosahexaenoyl-glycerol (18:2/22:6) [2]*	Diacylglycerol	-0.448664	0.158588	0.00067	0.0986825
Glycerophosopholipid Mtb (others)	glycerophosphoethanolamine	1-docosahexaenoyl-GPE (22:6)*	Lysophosphatidylethanolamine	0.661843	0.152573	0.000678	0.0986825
Glycerophosopholipid Mtb (others)	glycerophosphoethanolamine	1-docosahexaenoyl-GPE (22:6)*	Lysophosphatidylethanolamine	0.661843	0.152573	0.000678	0.0843117
Lysophosphatidylethanolamine	1-docosahexaenoyl-GPE (22:6)*	glycerophosphoethanolamine	Glycerophosopholipid Mtb (others)	0.661843	0.152573	0.000678	0.0986825
Lysophosphatidylethanolamine	1-docosahexaenoyl-GPE (22:6)*	glycerophosphoethanolamine	Glycerophosopholipid Mtb (others)	0.661843	0.152573	0.000678	0.0843117
Cerebrosides	glycosyl-N-stearoyl-sphingosine (d18:1/18:0)	4-cholesten-3-one	Sterol	-0.0319989	0.544214	0.000681	0.0986825
Cerebrosides	glycosyl-N-stearoyl-sphingosine (d18:1/18:0)	4-cholesten-3-one	Sterol	-0.0319989	0.544214	0.000681	0.0843117
Sterol	4-cholesten-3-one	glycosyl-N-stearoyl-sphingosine (d18:1/18:0)	Cerebrosides	-0.0319989	0.544214	0.000681	0.0986825
Sterol	4-cholesten-3-one	glycosyl-N-stearoyl-sphingosine (d18:1/18:0)	Cerebrosides	-0.0319989	0.544214	0.000681	0.0843117
Phosphatidylethanolamine	1-stearoyl-2-dihomo-linolenoyl-GPE (18:0/20:3n3 or 6)*	sphingomyelin (d18:1/21:0, d17:1/22:0, d16:1/23:0)*	Sphingomyelin	0.104223	-0.490698	0.000688	0.0986825
Phosphatidylethanolamine	1-stearoyl-2-dihomo-linolenoyl-GPE (18:0/20:3n3 or 6)*	sphingomyelin (d18:1/21:0, d17:1/22:0, d16:1/23:0)*	Sphingomyelin	0.104223	-0.490698	0.000688	0.0843117
Sphingomyelin	sphingomyelin (d18:1/21:0, d17:1/22:0, d16:1/23:0)*	1-stearoyl-2-dihomo-linolenoyl-GPE (18:0/20:3n3 or 6)*	Phosphatidylethanolamine	0.104223	-0.490698	0.000688	0.0986825
Sphingomyelin	sphingomyelin (d18:1/21:0, d17:1/22:0, d16:1/23:0)*	1-stearoyl-2-dihomo-linolenoyl-GPE (18:0/20:3n3 or 6)*	Phosphatidylethanolamine	0.104223	-0.490698	0.000688	0.0843117
Xenobiotics	2-keto-3-deoxy-gluconate	2-oxindole-3-acetate	Xenobiotics	0.472546	-0.127491	0.000688	0.0843117
Xenobiotics	2-oxindole-3-acetate	2-keto-3-deoxy-gluconate	Xenobiotics	0.472546	-0.127491	0.000688	0.0843117
Lysophosphatidylcholine	1-linoleoyl-GPC (18:2)	1-(1-enyl-palmitoyl)-GPE (P-16:0)*	Plasmenylethanolamide	0.771209	0.364391	0.000691	0.0986825
Lysophosphatidylcholine	1-linoleoyl-GPC (18:2)	1-(1-enyl-palmitoyl)-GPE (P-16:0)*	Plasmenylethanolamide	0.771209	0.364391	0.000691	0.0843117
Plasmenylethanolamide	1-(1-enyl-palmitoyl)-GPE (P-16:0)*	1-linoleoyl-GPC (18:2)	Lysophosphatidylcholine	0.771209	0.364391	0.000691	0.0986825
Plasmenylethanolamide	1-(1-enyl-palmitoyl)-GPE (P-16:0)*	1-linoleoyl-GPC (18:2)	Lysophosphatidylcholine	0.771209	0.364391	0.000691	0.0843117
Bile Acid Mtb	taurocholenate sulfate	retinol (Vitamin A)	Cofactors & Vitamins	-0.438319	0.169375	0.000693	0.0986825
Bile Acid Mtb	taurocholenate sulfate	retinol (Vitamin A)	Cofactors & Vitamins	-0.438319	0.169375	0.000693	0.0843117
Cofactors & Vitamins	retinol (Vitamin A)	taurocholenate sulfate	Bile Acid Mtb	-0.438319	0.169375	0.000693	0.0986825
Cofactors & Vitamins	retinol (Vitamin A)	taurocholenate sulfate	Bile Acid Mtb	-0.438319	0.169375	0.000693	0.0843117
Cerebrosides	glycosyl-N-stearoyl-sphingosine (d18:1/18:0)	2-arachidonoylglycerol (20:4)	Monoacylglycerol	-0.115775	0.48144	0.000694	0.0986825
Cerebrosides	glycosyl-N-stearoyl-sphingosine (d18:1/18:0)	2-arachidonoylglycerol (20:4)	Monoacylglycerol	-0.115775	0.48144	0.000694	0.0843117
Monoacylglycerol	2-arachidonoylglycerol (20:4)	glycosyl-N-stearoyl-sphingosine (d18:1/18:0)	Cerebrosides	-0.115775	0.48144	0.000694	0.0986825
Monoacylglycerol	2-arachidonoylglycerol (20:4)	glycosyl-N-stearoyl-sphingosine (d18:1/18:0)	Cerebrosides	-0.115775	0.48144	0.000694	0.0843117
Ala, Asp Mtb	alanine	glutarylcarnitine (C5)	Lys Mtb	-0.391518	0.223522	0.000696	0.0986825
Ala, Asp Mtb	alanine	glutarylcarnitine (C5)	Lys Mtb	-0.391518	0.223522	0.000696	0.0843117
Lys Mtb	glutarylcarnitine (C5)	alanine	Ala, Asp Mtb	-0.391518	0.223522	0.000696	0.0986825
Lys Mtb	glutarylcarnitine (C5)	alanine	Ala, Asp Mtb	-0.391518	0.223522	0.000696	0.0843117
Diacylglycerol	oleoyl-arachidonoyl-glycerol (18:1/20:4) [1]*	sphinganine	Sphingolipid Mtb (others)	0.550416	-0.0216161	0.000701	0.0986825
Diacylglycerol	oleoyl-arachidonoyl-glycerol (18:1/20:4) [1]*	sphinganine	Sphingolipid Mtb (others)	0.550416	-0.0216161	0.000701	0.0843117
Sphingolipid Mtb (others)	sphinganine	oleoyl-arachidonoyl-glycerol (18:1/20:4) [1]*	Diacylglycerol	0.550416	-0.0216161	0.000701	0.0986825
Sphingolipid Mtb (others)	sphinganine	oleoyl-arachidonoyl-glycerol (18:1/20:4) [1]*	Diacylglycerol	0.550416	-0.0216161	0.000701	0.0843117
Lysophosphatidylcholine	1-docosapentaenoyl-GPC (22:5n3)*	1-stearoyl-2-linoleoyl-GPI (18:0/18:2)	Phosphatidylinositol	0.119399	-0.478112	0.000702	0.0986825
Lysophosphatidylcholine	1-docosapentaenoyl-GPC (22:5n3)*	1-stearoyl-2-linoleoyl-GPI (18:0/18:2)	Phosphatidylinositol	0.119399	-0.478112	0.000702	0.0843117
Phosphatidylinositol	1-stearoyl-2-linoleoyl-GPI (18:0/18:2)	1-docosapentaenoyl-GPC (22:5n3)*	Lysophosphatidylcholine	0.119399	-0.478112	0.000702	0.0986825
Phosphatidylinositol	1-stearoyl-2-linoleoyl-GPI (18:0/18:2)	1-docosapentaenoyl-GPC (22:5n3)*	Lysophosphatidylcholine	0.119399	-0.478112	0.000702	0.0843117
Fatty Acid (Medium Chain)	caprate (10:0)	N-palmitoylglycine	Fatty Acid Mtb (others)	0.0190432	0.5777	0.00071	0.0986825
Fatty Acid (Medium Chain)	caprate (10:0)	N-palmitoylglycine	Fatty Acid Mtb (others)	0.0190432	0.5777	0.00071	0.0844988
Fatty Acid Mtb (others)	N-palmitoylglycine	caprate (10:0)	Fatty Acid (Medium Chain)	0.0190432	0.5777	0.00071	0.0986825
Fatty Acid Mtb (others)	N-palmitoylglycine	caprate (10:0)	Fatty Acid (Medium Chain)	0.0190432	0.5777	0.00071	0.0844988
Dipeptide	glycylphenylalanine	erythritol	Xenobiotics	-0.0351735	-0.587981	0.000718	0.0844988
Xenobiotics	erythritol	glycylphenylalanine	Dipeptide	-0.0351735	-0.587981	0.000718	0.0844988
Glutathione Mtb	cysteinylglycine	4-hydroxyphenylpyruvate	Phe, Tyr Mtb	-0.0954815	0.495666	0.000719	0.0986825
Glutathione Mtb	cysteinylglycine	4-hydroxyphenylpyruvate	Phe, Tyr Mtb	-0.0954815	0.495666	0.000719	0.0844988
Phe, Tyr Mtb	4-hydroxyphenylpyruvate	cysteinylglycine	Glutathione Mtb	-0.0954815	0.495666	0.000719	0.0986825
Phe, Tyr Mtb	4-hydroxyphenylpyruvate	cysteinylglycine	Glutathione Mtb	-0.0954815	0.495666	0.000719	0.0844988
Phosphatidylethanolamine	1-palmitoyl-2-arachidonoyl-GPE (16:0/20:4)*	sphingomyelin (d18:1/17:0, d17:1/18:0, d19:1/16:0)	Sphingomyelin	-0.0313867	-0.585111	0.000726	0.0986825
Phosphatidylethanolamine	1-palmitoyl-2-arachidonoyl-GPE (16:0/20:4)*	sphingomyelin (d18:1/17:0, d17:1/18:0, d19:1/16:0)	Sphingomyelin	-0.0313867	-0.585111	0.000726	0.0844988
Sphingomyelin	sphingomyelin (d18:1/17:0, d17:1/18:0, d19:1/16:0)	1-palmitoyl-2-arachidonoyl-GPE (16:0/20:4)*	Phosphatidylethanolamine	-0.0313867	-0.585111	0.000726	0.0986825
Sphingomyelin	sphingomyelin (d18:1/17:0, d17:1/18:0, d19:1/16:0)	1-palmitoyl-2-arachidonoyl-GPE (16:0/20:4)*	Phosphatidylethanolamine	-0.0313867	-0.585111	0.000726	0.0844988
Lysophosphatidylcholine	1-linoleoyl-GPC (18:2)	1-(1-enyl-palmitoyl)-GPC (P-16:0)*	Plasmenylcholin	0.779	0.383458	0.000727	0.0986825
Lysophosphatidylcholine	1-linoleoyl-GPC (18:2)	1-(1-enyl-palmitoyl)-GPC (P-16:0)*	Plasmenylcholin	0.779	0.383458	0.000727	0.0844988
Plasmenylcholin	1-(1-enyl-palmitoyl)-GPC (P-16:0)*	1-linoleoyl-GPC (18:2)	Lysophosphatidylcholine	0.779	0.383458	0.000727	0.0986825
Plasmenylcholin	1-(1-enyl-palmitoyl)-GPC (P-16:0)*	1-linoleoyl-GPC (18:2)	Lysophosphatidylcholine	0.779	0.383458	0.000727	0.0844988
Met, Cys Mtb	cysteine s-sulfate	N-acetyl-beta-alanine	Pyrimidine Mtb	-0.120548	0.475663	0.00073	0.0986825
Met, Cys Mtb	cysteine s-sulfate	N-acetyl-beta-alanine	Pyrimidine Mtb	-0.120548	0.475663	0.00073	0.0844988
Pyrimidine Mtb	N-acetyl-beta-alanine	cysteine s-sulfate	Met, Cys Mtb	-0.120548	0.475663	0.00073	0.0986825
Pyrimidine Mtb	N-acetyl-beta-alanine	cysteine s-sulfate	Met, Cys Mtb	-0.120548	0.475663	0.00073	0.0844988
Glycerophosopholipid Mtb (others)	glycerophosphoinositol*	1-palmityl-GPC (O-16:0)	Plasmenylcholin	-0.440931	0.163443	0.000733	0.0986825
Glycerophosopholipid Mtb (others)	glycerophosphoinositol*	1-palmityl-GPC (O-16:0)	Plasmenylcholin	-0.440931	0.163443	0.000733	0.0844988
Plasmenylcholin	1-palmityl-GPC (O-16:0)	glycerophosphoinositol*	Glycerophosopholipid Mtb (others)	-0.440931	0.163443	0.000733	0.0986825
Plasmenylcholin	1-palmityl-GPC (O-16:0)	glycerophosphoinositol*	Glycerophosopholipid Mtb (others)	-0.440931	0.163443	0.000733	0.0844988
Lysophosphatidylcholine	1-linoleoyl-GPC (18:2)	1-dihomo-linolenylglycerol (20:3)	Monoacylglycerol	0.623766	0.0936065	0.000747	0.099051
Lysophosphatidylcholine	1-linoleoyl-GPC (18:2)	1-dihomo-linolenylglycerol (20:3)	Monoacylglycerol	0.623766	0.0936065	0.000747	0.0848219
Monoacylglycerol	1-dihomo-linolenylglycerol (20:3)	1-linoleoyl-GPC (18:2)	Lysophosphatidylcholine	0.623766	0.0936065	0.000747	0.099051
Monoacylglycerol	1-dihomo-linolenylglycerol (20:3)	1-linoleoyl-GPC (18:2)	Lysophosphatidylcholine	0.623766	0.0936065	0.000747	0.0848219
Cofactors & Vitamins	quinolinate	1-stearyl-2-docosapentaenoyl-GPC (O-18:0/22:5n3)*	Plasmenylcholin	-0.473969	0.121429	0.000748	0.099051
Cofactors & Vitamins	quinolinate	1-stearyl-2-docosapentaenoyl-GPC (O-18:0/22:5n3)*	Plasmenylcholin	-0.473969	0.121429	0.000748	0.0848219
Plasmenylcholin	1-stearyl-2-docosapentaenoyl-GPC (O-18:0/22:5n3)*	quinolinate	Cofactors & Vitamins	-0.473969	0.121429	0.000748	0.099051
Plasmenylcholin	1-stearyl-2-docosapentaenoyl-GPC (O-18:0/22:5n3)*	quinolinate	Cofactors & Vitamins	-0.473969	0.121429	0.000748	0.0848219
Dipeptide	phenylalanylserine	erythritol	Xenobiotics	0.0719462	-0.511673	0.00075	0.0848219
Xenobiotics	erythritol	phenylalanylserine	Dipeptide	0.0719462	-0.511673	0.00075	0.0848219
Fatty Acid (Polyunsaturated)	docosadienoate (22:2n6)	1-arachidoyl-GPC (20:0)	Lysophosphatidylcholine	0.167785	-0.436231	0.000752	0.099051
Fatty Acid (Polyunsaturated)	docosadienoate (22:2n6)	1-arachidoyl-GPC (20:0)	Lysophosphatidylcholine	0.167785	-0.436231	0.000752	0.0848219
Lysophosphatidylcholine	1-arachidoyl-GPC (20:0)	docosadienoate (22:2n6)	Fatty Acid (Polyunsaturated)	0.167785	-0.436231	0.000752	0.099051
Lysophosphatidylcholine	1-arachidoyl-GPC (20:0)	docosadienoate (22:2n6)	Fatty Acid (Polyunsaturated)	0.167785	-0.436231	0.000752	0.0848219
Cofactors & Vitamins	biliverdin	1-palmitoleoylglycerol (16:1)*	Monoacylglycerol	-0.0464883	0.529973	0.000757	0.099051
Cofactors & Vitamins	biliverdin	1-palmitoleoylglycerol (16:1)*	Monoacylglycerol	-0.0464883	0.529973	0.000757	0.0848758
Monoacylglycerol	1-palmitoleoylglycerol (16:1)*	biliverdin	Cofactors & Vitamins	-0.0464883	0.529973	0.000757	0.099051
Monoacylglycerol	1-palmitoleoylglycerol (16:1)*	biliverdin	Cofactors & Vitamins	-0.0464883	0.529973	0.000757	0.0848758
Glutathione Mtb	gamma-glutamyl-alpha-lysine	sphingomyelin (d18:1/14:0, d16:1/16:0)*	Sphingomyelin	-0.409698	0.198398	0.000761	0.099051
Glutathione Mtb	gamma-glutamyl-alpha-lysine	sphingomyelin (d18:1/14:0, d16:1/16:0)*	Sphingomyelin	-0.409698	0.198398	0.000761	0.0848758
Sphingomyelin	sphingomyelin (d18:1/14:0, d16:1/16:0)*	gamma-glutamyl-alpha-lysine	Glutathione Mtb	-0.409698	0.198398	0.000761	0.099051
Sphingomyelin	sphingomyelin (d18:1/14:0, d16:1/16:0)*	gamma-glutamyl-alpha-lysine	Glutathione Mtb	-0.409698	0.198398	0.000761	0.0848758
Purine Mtb	N6-succinyladenosine	2,3-dihydroxyisovalerate	Xenobiotics	-0.184106	0.421606	0.000768	0.0848758
Xenobiotics	2,3-dihydroxyisovalerate	N6-succinyladenosine	Purine Mtb	-0.184106	0.421606	0.000768	0.0848758
Leu, Ile, Val Mtb	3-hydroxyisobutyrate	2-linoleoylglycerol (18:2)	Monoacylglycerol	0.213167	-0.396139	0.000773	0.0992424
Leu, Ile, Val Mtb	ethylmalonate	2-aminobutyrate	Met, Cys Mtb	-0.443537	0.157558	0.000773	0.0992424
Leu, Ile, Val Mtb	3-hydroxyisobutyrate	2-linoleoylglycerol (18:2)	Monoacylglycerol	0.213167	-0.396139	0.000773	0.0848758
Leu, Ile, Val Mtb	ethylmalonate	2-aminobutyrate	Met, Cys Mtb	-0.443537	0.157558	0.000773	0.0848758
Met, Cys Mtb	2-aminobutyrate	ethylmalonate	Leu, Ile, Val Mtb	-0.443537	0.157558	0.000773	0.0992424
Met, Cys Mtb	2-aminobutyrate	ethylmalonate	Leu, Ile, Val Mtb	-0.443537	0.157558	0.000773	0.0848758
Monoacylglycerol	2-linoleoylglycerol (18:2)	3-hydroxyisobutyrate	Leu, Ile, Val Mtb	0.213167	-0.396139	0.000773	0.0992424
Monoacylglycerol	2-linoleoylglycerol (18:2)	3-hydroxyisobutyrate	Leu, Ile, Val Mtb	0.213167	-0.396139	0.000773	0.0848758
Bile Acid Mtb	taurocholate	sphingomyelin (d18:1/22:1, d18:2/22:0, d16:1/24:1)*	Sphingomyelin	0.0595223	-0.518392	0.0008	0.0994513
Bile Acid Mtb	taurocholate	sphingomyelin (d18:1/22:1, d18:2/22:0, d16:1/24:1)*	Sphingomyelin	0.0595223	-0.518392	0.0008	0.0859307
Sphingomyelin	sphingomyelin (d18:1/22:1, d18:2/22:0, d16:1/24:1)*	taurocholate	Bile Acid Mtb	0.0595223	-0.518392	0.0008	0.0994513
Sphingomyelin	sphingomyelin (d18:1/22:1, d18:2/22:0, d16:1/24:1)*	taurocholate	Bile Acid Mtb	0.0595223	-0.518392	0.0008	0.0859307
Phe, Tyr Mtb	o-cresol sulfate	1-margaroyl-2-arachidonoyl-GPC (17:0/20:4)*	Phosphatidylcholine	-0.449394	0.148414	0.000804	0.0994513
Phe, Tyr Mtb	o-cresol sulfate	1-margaroyl-2-arachidonoyl-GPC (17:0/20:4)*	Phosphatidylcholine	-0.449394	0.148414	0.000804	0.0859307
Phosphatidylcholine	1-margaroyl-2-arachidonoyl-GPC (17:0/20:4)*	o-cresol sulfate	Phe, Tyr Mtb	-0.449394	0.148414	0.000804	0.0994513
Phosphatidylcholine	1-margaroyl-2-arachidonoyl-GPC (17:0/20:4)*	o-cresol sulfate	Phe, Tyr Mtb	-0.449394	0.148414	0.000804	0.0859307
Phosphatidylethanolamine	1-palmitoyl-2-arachidonoyl-GPE (16:0/20:4)*	sphingomyelin (d18:2/23:0, d18:1/23:1, d17:1/24:1)*	Sphingomyelin	0.0287023	-0.540417	0.000804	0.0994513
Phosphatidylethanolamine	1-palmitoyl-2-arachidonoyl-GPE (16:0/20:4)*	sphingomyelin (d18:2/23:0, d18:1/23:1, d17:1/24:1)*	Sphingomyelin	0.0287023	-0.540417	0.000804	0.0859307
Sphingomyelin	sphingomyelin (d18:2/23:0, d18:1/23:1, d17:1/24:1)*	1-palmitoyl-2-arachidonoyl-GPE (16:0/20:4)*	Phosphatidylethanolamine	0.0287023	-0.540417	0.000804	0.0994513
Sphingomyelin	sphingomyelin (d18:2/23:0, d18:1/23:1, d17:1/24:1)*	1-palmitoyl-2-arachidonoyl-GPE (16:0/20:4)*	Phosphatidylethanolamine	0.0287023	-0.540417	0.000804	0.0859307
Fatty Acid (Medium Chain)	10-undecenoate (11:1n1)	15-methylpalmitate	Fatty Acid Mtb (others)	0.344747	0.758397	0.000812	0.0994513
Fatty Acid (Medium Chain)	10-undecenoate (11:1n1)	15-methylpalmitate	Fatty Acid Mtb (others)	0.344747	0.758397	0.000812	0.0859307
Fatty Acid Mtb (others)	15-methylpalmitate	10-undecenoate (11:1n1)	Fatty Acid (Medium Chain)	0.344747	0.758397	0.000812	0.0994513
Fatty Acid Mtb (others)	15-methylpalmitate	10-undecenoate (11:1n1)	Fatty Acid (Medium Chain)	0.344747	0.758397	0.000812	0.0859307
Bile Acid Mtb	glycochenodeoxycholate	1-stearoyl-2-dihomo-linolenoyl-GPC (18:0/20:3n3 or 6)*	Phosphatidylcholine	-0.209187	0.397422	0.000813	0.0994513
Bile Acid Mtb	glycochenodeoxycholate	1-stearoyl-2-dihomo-linolenoyl-GPC (18:0/20:3n3 or 6)*	Phosphatidylcholine	-0.209187	0.397422	0.000813	0.0859307
Carbohydrate Mtb (others)	phosphate	alpha-ketobutyrate	Met, Cys Mtb	0.456948	-0.13851	0.000813	0.0994513
Carbohydrate Mtb (others)	phosphate	alpha-ketobutyrate	Met, Cys Mtb	0.456948	-0.13851	0.000813	0.0859307
Met, Cys Mtb	alpha-ketobutyrate	phosphate	Carbohydrate Mtb (others)	0.456948	-0.13851	0.000813	0.0994513
Met, Cys Mtb	alpha-ketobutyrate	phosphate	Carbohydrate Mtb (others)	0.456948	-0.13851	0.000813	0.0859307
Phosphatidylcholine	1-stearoyl-2-dihomo-linolenoyl-GPC (18:0/20:3n3 or 6)*	glycochenodeoxycholate	Bile Acid Mtb	-0.209187	0.397422	0.000813	0.0994513
Phosphatidylcholine	1-stearoyl-2-dihomo-linolenoyl-GPC (18:0/20:3n3 or 6)*	glycochenodeoxycholate	Bile Acid Mtb	-0.209187	0.397422	0.000813	0.0859307
Phosphatidylethanolamine	1-palmitoyl-2-docosahexaenoyl-GPE (16:0/22:6)*	sphingomyelin (d18:1/15:0, d16:1/17:0)*	Sphingomyelin	-0.119111	-0.63663	0.000814	0.0994513
Phosphatidylethanolamine	1-palmitoyl-2-docosahexaenoyl-GPE (16:0/22:6)*	sphingomyelin (d18:1/15:0, d16:1/17:0)*	Sphingomyelin	-0.119111	-0.63663	0.000814	0.0859307
Sphingomyelin	sphingomyelin (d18:1/15:0, d16:1/17:0)*	1-palmitoyl-2-docosahexaenoyl-GPE (16:0/22:6)*	Phosphatidylethanolamine	-0.119111	-0.63663	0.000814	0.0994513
Sphingomyelin	sphingomyelin (d18:1/15:0, d16:1/17:0)*	1-palmitoyl-2-docosahexaenoyl-GPE (16:0/22:6)*	Phosphatidylethanolamine	-0.119111	-0.63663	0.000814	0.0859307
Bile Acid Mtb	taurocholenate sulfate	4-androsten-3beta,17beta-diol disulfate (2)	Steroid	0.577656	0.0267845	0.000824	0.0994513
Bile Acid Mtb	taurocholenate sulfate	4-androsten-3beta,17beta-diol disulfate (2)	Steroid	0.577656	0.0267845	0.000824	0.0859307
Steroid	4-androsten-3beta,17beta-diol disulfate (2)	taurocholenate sulfate	Bile Acid Mtb	0.577656	0.0267845	0.000824	0.0994513
Steroid	4-androsten-3beta,17beta-diol disulfate (2)	taurocholenate sulfate	Bile Acid Mtb	0.577656	0.0267845	0.000824	0.0859307
Fatty Acid (Long Chain)	palmitoleate (16:1n7)	1-arachidoyl-GPC (20:0)	Lysophosphatidylcholine	0.00535776	-0.55542	0.000834	0.0994513
Fatty Acid (Long Chain)	palmitoleate (16:1n7)	1-arachidoyl-GPC (20:0)	Lysophosphatidylcholine	0.00535776	-0.55542	0.000834	0.0859307
Glutathione Mtb	gamma-glutamyltryptophan	dimethyl sulfone	Xenobiotics	0.154431	-0.442923	0.000834	0.0859307
Lysophosphatidylcholine	1-arachidoyl-GPC (20:0)	palmitoleate (16:1n7)	Fatty Acid (Long Chain)	0.00535776	-0.55542	0.000834	0.0994513
Lysophosphatidylcholine	1-arachidoyl-GPC (20:0)	palmitoleate (16:1n7)	Fatty Acid (Long Chain)	0.00535776	-0.55542	0.000834	0.0859307
Xenobiotics	dimethyl sulfone	gamma-glutamyltryptophan	Glutathione Mtb	0.154431	-0.442923	0.000834	0.0859307
Bile Acid Mtb	taurodeoxycholate	arachidate (20:0)	Fatty Acid (Long Chain)	0.187195	-0.415324	0.000835	0.0994513
Bile Acid Mtb	taurodeoxycholate	arachidate (20:0)	Fatty Acid (Long Chain)	0.187195	-0.415324	0.000835	0.0859307
Fatty Acid (Long Chain)	arachidate (20:0)	taurodeoxycholate	Bile Acid Mtb	0.187195	-0.415324	0.000835	0.0994513
Fatty Acid (Long Chain)	arachidate (20:0)	taurodeoxycholate	Bile Acid Mtb	0.187195	-0.415324	0.000835	0.0859307
Fatty Acid Mtb (Carnitine)	oleoylcarnitine	maleate	Fatty Acid Mtb (Dicarboxylate)	-0.398649	0.206362	0.000836	0.0994513
Fatty Acid Mtb (Carnitine)	oleoylcarnitine	maleate	Fatty Acid Mtb (Dicarboxylate)	-0.398649	0.206362	0.000836	0.0859307
Fatty Acid Mtb (Dicarboxylate)	maleate	oleoylcarnitine	Fatty Acid Mtb (Carnitine)	-0.398649	0.206362	0.000836	0.0994513
Fatty Acid Mtb (Dicarboxylate)	maleate	oleoylcarnitine	Fatty Acid Mtb (Carnitine)	-0.398649	0.206362	0.000836	0.0859307
Phosphatidylethanolamine	1-stearoyl-2-docosahexaenoyl-GPE (18:0/22:6)*	sphingomyelin (d18:1/20:0, d16:1/22:0)*	Sphingomyelin	0.159287	-0.438755	0.000837	0.0994513
Phosphatidylethanolamine	1-stearoyl-2-docosahexaenoyl-GPE (18:0/22:6)*	sphingomyelin (d18:1/20:0, d16:1/22:0)*	Sphingomyelin	0.159287	-0.438755	0.000837	0.0859307
Sphingomyelin	sphingomyelin (d18:1/20:0, d16:1/22:0)*	1-stearoyl-2-docosahexaenoyl-GPE (18:0/22:6)*	Phosphatidylethanolamine	0.159287	-0.438755	0.000837	0.0994513
Sphingomyelin	sphingomyelin (d18:1/20:0, d16:1/22:0)*	1-stearoyl-2-docosahexaenoyl-GPE (18:0/22:6)*	Phosphatidylethanolamine	0.159287	-0.438755	0.000837	0.0859307
Dipeptide	prolylglycine	valine	Leu, Ile, Val Mtb	0.503277	-0.0766237	0.000851	0.0869533
Leu, Ile, Val Mtb	valine	prolylglycine	Dipeptide	0.503277	-0.0766237	0.000851	0.0869533
Peptides (others)	DSGEGDFXAEGGGVR*	2-pyrrolidinone	Xenobiotics	0.188933	-0.412305	0.000865	0.0875748
Xenobiotics	2-pyrrolidinone	DSGEGDFXAEGGGVR*	Peptides (others)	0.188933	-0.412305	0.000865	0.0875748
Fatty Acid Mtb (others)	palmitoylcholine	1-palmitoyl-GPE (16:0)	Lysophosphatidylethanolamine	0.525173	-0.0460755	0.000866	0.0875748
Lysophosphatidylethanolamine	1-palmitoyl-GPE (16:0)	palmitoylcholine	Fatty Acid Mtb (others)	0.525173	-0.0460755	0.000866	0.0875748
Glycerophosopholipid Mtb (others)	arachidonoylcholine	o-cresol sulfate	Phe, Tyr Mtb	0.181059	-0.418279	0.000881	0.0883644
Phe, Tyr Mtb	o-cresol sulfate	arachidonoylcholine	Glycerophosopholipid Mtb (others)	0.181059	-0.418279	0.000881	0.0883644
Glycerophosopholipid Mtb (others)	glycerophosphoinositol*	1-(1-enyl-stearoyl)-GPC (P-18:0) *	Plasmenylethanolamide	-0.479685	0.105605	0.000882	0.0883644
Plasmenylethanolamide	1-(1-enyl-stearoyl)-GPC (P-18:0) *	glycerophosphoinositol*	Glycerophosopholipid Mtb (others)	-0.479685	0.105605	0.000882	0.0883644
Fatty Acid Mtb (Dicarboxylate)	2-hydroxyglutarate	dihydroferulic acid	Xenobiotics	0.150752	-0.443278	0.000888	0.0885429
Xenobiotics	dihydroferulic acid	2-hydroxyglutarate	Fatty Acid Mtb (Dicarboxylate)	0.150752	-0.443278	0.000888	0.0885429
Lysophosphatidylethanolamine	1-stearoyl-GPE (18:0)	1-palmityl-GPC (O-16:0)	Plasmenylcholin	0.534818	-0.0309331	0.000895	0.088786
Plasmenylcholin	1-palmityl-GPC (O-16:0)	1-stearoyl-GPE (18:0)	Lysophosphatidylethanolamine	0.534818	-0.0309331	0.000895	0.088786
Fatty Acid (Monohydroxy)	5-hydroxyhexanoate	2-hydroxyglutarate	Fatty Acid Mtb (Dicarboxylate)	0.108139	0.6266	0.000905	0.089245
Fatty Acid Mtb (Dicarboxylate)	2-hydroxyglutarate	5-hydroxyhexanoate	Fatty Acid (Monohydroxy)	0.108139	0.6266	0.000905	0.089245
Ala, Asp Mtb	N-acetylasparagine	urea	Urea Cycle, Arg & Pro Mtb	0.38796	-0.214139	0.000911	0.089245
Urea Cycle, Arg & Pro Mtb	urea	N-acetylasparagine	Ala, Asp Mtb	0.38796	-0.214139	0.000911	0.089245
Pyrimidine Mtb	cytidine	2-methylcitrate/homocitrate	TCA Cycle	-0.118234	0.468208	0.000917	0.089245
TCA Cycle	2-methylcitrate/homocitrate	cytidine	Pyrimidine Mtb	-0.118234	0.468208	0.000917	0.089245
Cofactors & Vitamins	1-methylnicotinamide	alpha-hydroxyisovalerate	Leu, Ile, Val Mtb	-0.122987	0.464323	0.000919	0.089245
Leu, Ile, Val Mtb	alpha-hydroxyisovalerate	1-methylnicotinamide	Cofactors & Vitamins	-0.122987	0.464323	0.000919	0.089245
Fatty Acid (Polyunsaturated)	stearidonate (18:4n3)	1-docosahexaenoylglycerol (22:6)	Monoacylglycerol	-0.153857	0.439162	0.000922	0.089245
Monoacylglycerol	1-docosahexaenoylglycerol (22:6)	stearidonate (18:4n3)	Fatty Acid (Polyunsaturated)	-0.153857	0.439162	0.000922	0.089245
Fatty Acid Mtb (Carnitine)	myristoylcarnitine	3-hydroxyisobutyrate	Leu, Ile, Val Mtb	-0.178	0.418193	0.000937	0.0896202
Leu, Ile, Val Mtb	3-hydroxyisobutyrate	myristoylcarnitine	Fatty Acid Mtb (Carnitine)	-0.178	0.418193	0.000937	0.0896202
Leu, Ile, Val Mtb	2-methylbutyrylglycine	sphingomyelin (d18:1/20:1, d18:2/20:0)*	Sphingomyelin	0.411389	-0.185829	0.000939	0.0896202
Sphingomyelin	sphingomyelin (d18:1/20:1, d18:2/20:0)*	2-methylbutyrylglycine	Leu, Ile, Val Mtb	0.411389	-0.185829	0.000939	0.0896202
Leu, Ile, Val Mtb	valine	3-phenylpropionate (hydrocinnamate)	Phe, Tyr Mtb	0.201594	-0.397588	0.000941	0.0896202
Phe, Tyr Mtb	3-phenylpropionate (hydrocinnamate)	valine	Leu, Ile, Val Mtb	0.201594	-0.397588	0.000941	0.0896202
Fatty Acid Mtb (Carnitine)	linoleoylcarnitine*	urea	Urea Cycle, Arg & Pro Mtb	-0.487343	0.0918204	0.00095	0.0896202
Phosphatidylethanolamine	1-palmitoyl-2-oleoyl-GPE (16:0/18:1)	sphingomyelin (d18:1/15:0, d16:1/17:0)*	Sphingomyelin	-0.0147112	-0.564462	0.00095	0.0896202
Sphingomyelin	sphingomyelin (d18:1/15:0, d16:1/17:0)*	1-palmitoyl-2-oleoyl-GPE (16:0/18:1)	Phosphatidylethanolamine	-0.0147112	-0.564462	0.00095	0.0896202
Urea Cycle, Arg & Pro Mtb	urea	linoleoylcarnitine*	Fatty Acid Mtb (Carnitine)	-0.487343	0.0918204	0.00095	0.0896202
Met, Cys Mtb	cystathionine	phenyllactate (PLA)	Phe, Tyr Mtb	0.505795	-0.0674098	0.000952	0.0896202
Phe, Tyr Mtb	phenyllactate (PLA)	cystathionine	Met, Cys Mtb	0.505795	-0.0674098	0.000952	0.0896202
Pyrimidine Mtb	orotidine	7-methylurate	Xanthine Mtb	-0.0865036	0.491183	0.000956	0.0896202
Xanthine Mtb	7-methylurate	orotidine	Pyrimidine Mtb	-0.0865036	0.491183	0.000956	0.0896202
Fatty Acid Mtb (Carnitine)	linoleoylcarnitine*	2-methylcitrate/homocitrate	TCA Cycle	-0.444864	0.143155	0.000991	0.0924896
TCA Cycle	2-methylcitrate/homocitrate	linoleoylcarnitine*	Fatty Acid Mtb (Carnitine)	-0.444864	0.143155	0.000991	0.0924896
Met, Cys Mtb	2-aminobutyrate	guanidinoacetate	Urea Cycle, Arg & Pro Mtb	0.401804	-0.193565	0.00100214	0.0925712
Urea Cycle, Arg & Pro Mtb	guanidinoacetate	2-aminobutyrate	Met, Cys Mtb	0.401804	-0.193565	0.00100214	0.0925712
Glu Mtb	glutamine	1-stearyl-GPC (O-18:0)*	Plasmenylethanolamide	-0.184195	0.409901	0.00100258	0.0925712
Plasmenylethanolamide	1-stearyl-GPC (O-18:0)*	glutamine	Glu Mtb	-0.184195	0.409901	0.00100258	0.0925712
Cofactors & Vitamins	bilirubin (E,Z or Z,E)*	3-(3-hydroxyphenyl)propionate	Phe, Tyr Mtb	0.110147	-0.470757	0.0010059	0.0925712
Phe, Tyr Mtb	3-(3-hydroxyphenyl)propionate	bilirubin (E,Z or Z,E)*	Cofactors & Vitamins	0.110147	-0.470757	0.0010059	0.0925712
Lysophosphatidylcholine	1-linoleoyl-GPC (18:2)	1-dihomo-linolenoyl-GPC (20:3n3 or 6)*	Lysophosphatidylcholine	0.746572	0.330818	0.00101003	0.0925712
Lysophosphatidylcholine	1-dihomo-linolenoyl-GPC (20:3n3 or 6)*	1-linoleoyl-GPC (18:2)	Lysophosphatidylcholine	0.746572	0.330818	0.00101003	0.0925712
Gly, Ser, Thr Mtb	serine	sphingomyelin (d18:1/17:0, d17:1/18:0, d19:1/16:0)	Sphingomyelin	-0.0748033	0.497346	0.00102344	0.0928869
Sphingomyelin	sphingomyelin (d18:1/17:0, d17:1/18:0, d19:1/16:0)	serine	Gly, Ser, Thr Mtb	-0.0748033	0.497346	0.00102344	0.0928869
Glycerophosopholipid Mtb (others)	glycerophosphoinositol*	1-(1-enyl-palmitoyl)-GPC (P-16:0)*	Plasmenylcholin	-0.449567	0.135705	0.00102368	0.0928869
Plasmenylcholin	1-(1-enyl-palmitoyl)-GPC (P-16:0)*	glycerophosphoinositol*	Glycerophosopholipid Mtb (others)	-0.449567	0.135705	0.00102368	0.0928869
Fatty Acid (Polyunsaturated)	docosapentaenoate (n6 DPA; 22:5n6)	1-behenoyl-GPC (22:0)	Lysophosphatidylcholine	0.169053	-0.421575	0.00103153	0.0928869
Lysophosphatidylcholine	1-behenoyl-GPC (22:0)	docosapentaenoate (n6 DPA; 22:5n6)	Fatty Acid (Polyunsaturated)	0.169053	-0.421575	0.00103153	0.0928869
Lysophosphatidylcholine	1-erucoyl-GPC (22:1)*	sphinganine	Sphingolipid Mtb (others)	-0.39413	0.200793	0.00103266	0.0928869
Sphingolipid Mtb (others)	sphinganine	1-erucoyl-GPC (22:1)*	Lysophosphatidylcholine	-0.39413	0.200793	0.00103266	0.0928869
Fatty Acid Mtb (Carnitine)	laurylcarnitine	3-hydroxyisobutyrate	Leu, Ile, Val Mtb	-0.183309	0.409206	0.0010361	0.0928869
Leu, Ile, Val Mtb	3-hydroxyisobutyrate	laurylcarnitine	Fatty Acid Mtb (Carnitine)	-0.183309	0.409206	0.0010361	0.0928869
Benzoate Mtb	4-hydroxyhippurate	biliverdin	Cofactors & Vitamins	-0.000661	-0.550901	0.00105666	0.0943183
Cofactors & Vitamins	biliverdin	4-hydroxyhippurate	Benzoate Mtb	-0.000661	-0.550901	0.00105666	0.0943183
Benzoate Mtb	4-methylcatechol sulfate	3-hydroxy-5-cholestenoic acid	Sterol	0.202132	-0.391385	0.00106909	0.0943801
Sterol	3-hydroxy-5-cholestenoic acid	4-methylcatechol sulfate	Benzoate Mtb	0.202132	-0.391385	0.00106909	0.0943801
Phe, Tyr Mtb	tyramine O-sulfate	6-hydroxyindole sulfate	Xenobiotics	-0.132824	0.449482	0.00108365	0.0943801
Xenobiotics	6-hydroxyindole sulfate	tyramine O-sulfate	Phe, Tyr Mtb	-0.132824	0.449482	0.00108365	0.0943801
Fatty Acid Mtb (others)	oleoylcholine	1-palmitoyl-GPE (16:0)	Lysophosphatidylethanolamine	0.532476	-0.023889	0.00108725	0.0943801
Lysophosphatidylethanolamine	1-palmitoyl-GPE (16:0)	oleoylcholine	Fatty Acid Mtb (others)	0.532476	-0.023889	0.00108725	0.0943801
Cofactors & Vitamins	biliverdin	1-oleoyl-GPG (18:1)*	Glycerophosopholipid Mtb (others)	0.192983	-0.39848	0.00109159	0.0943801
Glycerophosopholipid Mtb (others)	1-oleoyl-GPG (18:1)*	biliverdin	Cofactors & Vitamins	0.192983	-0.39848	0.00109159	0.0943801
Glycerophosopholipid Mtb (others)	1-palmitoyl-GPA (16:0)	3-hydroxyisobutyrate	Leu, Ile, Val Mtb	0.184657	-0.405691	0.00109224	0.0943801
Leu, Ile, Val Mtb	3-hydroxyisobutyrate	1-palmitoyl-GPA (16:0)	Glycerophosopholipid Mtb (others)	0.184657	-0.405691	0.00109224	0.0943801
Fatty Acid (Long Chain)	10-heptadecenoate (17:1n7)	docosadienoate (22:2n6)	Fatty Acid (Polyunsaturated)	0.530041	0.83585	0.00109643	0.0943801
Fatty Acid (Polyunsaturated)	docosadienoate (22:2n6)	10-heptadecenoate (17:1n7)	Fatty Acid (Long Chain)	0.530041	0.83585	0.00109643	0.0943801
Trp Mtb	indolepropionate	N-(2-furoyl)glycine	Xenobiotics	-0.387793	0.204583	0.00110316	0.0943801
Xenobiotics	N-(2-furoyl)glycine	indolepropionate	Trp Mtb	-0.387793	0.204583	0.00110316	0.0943801
Bile Acid Mtb	glycocholate	6-hydroxyindole sulfate	Xenobiotics	-0.41114	0.177598	0.00110784	0.0943801
Xenobiotics	6-hydroxyindole sulfate	glycocholate	Bile Acid Mtb	-0.41114	0.177598	0.00110784	0.0943801
Fatty Acid (Polyunsaturated)	docosatrienoate (22:3n3)	urate	Purine Mtb	-0.200164	0.391337	0.00111204	0.0943801
Purine Mtb	urate	docosatrienoate (22:3n3)	Fatty Acid (Polyunsaturated)	-0.200164	0.391337	0.00111204	0.0943801
Ala, Asp Mtb	N-acetylasparagine	1-behenoyl-GPC (22:0)	Lysophosphatidylcholine	-0.428617	0.156428	0.00111945	0.0943801
Lysophosphatidylcholine	1-behenoyl-GPC (22:0)	N-acetylasparagine	Ala, Asp Mtb	-0.428617	0.156428	0.00111945	0.0943801
Glycerophosopholipid Mtb (others)	phosphoethanolamine	2-pyrrolidinone	Xenobiotics	-0.13399	0.447057	0.00112171	0.0943801
Xenobiotics	2-pyrrolidinone	phosphoethanolamine	Glycerophosopholipid Mtb (others)	-0.13399	0.447057	0.00112171	0.0943801
Benzoate Mtb	methyl-4-hydroxybenzoate sulfate	linoleoyl-arachidonoyl-glycerol (18:2/20:4) [2]*	Diacylglycerol	-0.181174	0.407483	0.00112236	0.0943801
Diacylglycerol	linoleoyl-arachidonoyl-glycerol (18:2/20:4) [2]*	methyl-4-hydroxybenzoate sulfate	Benzoate Mtb	-0.181174	0.407483	0.00112236	0.0943801
Cofactors & Vitamins	nicotinamide	1-palmitoleoylglycerol (16:1)*	Monoacylglycerol	-0.420627	0.165659	0.00112511	0.0943801
Monoacylglycerol	1-palmitoleoylglycerol (16:1)*	nicotinamide	Cofactors & Vitamins	-0.420627	0.165659	0.00112511	0.0943801
Leu, Ile, Val Mtb	N-acetylleucine	1-lignoceroyl-GPC (24:0)	Lysophosphatidylcholine	-0.390804	0.200056	0.00112752	0.0943801
Lysophosphatidylcholine	1-lignoceroyl-GPC (24:0)	N-acetylleucine	Leu, Ile, Val Mtb	-0.390804	0.200056	0.00112752	0.0943801
Bile Acid Mtb	glycoursodeoxycholate	etiocholanolone glucuronide	Steroid	-0.41546	0.171493	0.00113052	0.0943801
Steroid	etiocholanolone glucuronide	glycoursodeoxycholate	Bile Acid Mtb	-0.41546	0.171493	0.00113052	0.0943801
Fatty Acid Mtb (Carnitine)	stearoylcarnitine	sphingomyelin (d18:1/20:0, d16:1/22:0)*	Sphingomyelin	0.134783	-0.44606	0.00113091	0.0943801
Sphingomyelin	sphingomyelin (d18:1/20:0, d16:1/22:0)*	stearoylcarnitine	Fatty Acid Mtb (Carnitine)	0.134783	-0.44606	0.00113091	0.0943801
Fatty Acid Mtb (others)	palmitoylcholine	glycerophosphoinositol*	Glycerophosopholipid Mtb (others)	-0.00412971	0.544762	0.00113823	0.0946065
Glycerophosopholipid Mtb (others)	glycerophosphoinositol*	palmitoylcholine	Fatty Acid Mtb (others)	-0.00412971	0.544762	0.00113823	0.0946065
Glycerophosopholipid Mtb (others)	glycerophosphoinositol*	1-palmitoyl-2-docosahexaenoyl-GPC (16:0/22:6)	Phosphatidylcholine	0.594063	0.069387	0.0011512	0.0952994
Phosphatidylcholine	1-palmitoyl-2-docosahexaenoyl-GPC (16:0/22:6)	glycerophosphoinositol*	Glycerophosopholipid Mtb (others)	0.594063	0.069387	0.0011512	0.0952994
Lysophosphatidylethanolamine	1-stearoyl-GPE (18:0)	1-oleoyl-2-docosahexaenoyl-GPC (18:1/22:6)*	Phosphatidylcholine	-0.494343	0.0717262	0.00116806	0.0956964
Phosphatidylcholine	1-oleoyl-2-docosahexaenoyl-GPC (18:1/22:6)*	1-stearoyl-GPE (18:0)	Lysophosphatidylethanolamine	-0.494343	0.0717262	0.00116806	0.0956964
Sphingomyelin	sphingomyelin (d18:1/15:0, d16:1/17:0)*	ornithine	Urea Cycle, Arg & Pro Mtb	-0.0725032	0.493714	0.00116916	0.0956964
Urea Cycle, Arg & Pro Mtb	ornithine	sphingomyelin (d18:1/15:0, d16:1/17:0)*	Sphingomyelin	-0.0725032	0.493714	0.00116916	0.0956964
Trp Mtb	N-acetylkynurenine (2)	creatinine	Urea Cycle, Arg & Pro Mtb	0.473791	-0.0982872	0.00116998	0.0956964
Urea Cycle, Arg & Pro Mtb	creatinine	N-acetylkynurenine (2)	Trp Mtb	0.473791	-0.0982872	0.00116998	0.0956964
Lysophosphatidylcholine	1-eicosapentaenoyl-GPC (20:5)*	3-methoxytyrosine	Phe, Tyr Mtb	-0.530072	0.0229488	0.00117771	0.0959464
Phe, Tyr Mtb	3-methoxytyrosine	1-eicosapentaenoyl-GPC (20:5)*	Lysophosphatidylcholine	-0.530072	0.0229488	0.00117771	0.0959464
Bile Acid Mtb	taurodeoxycholate	trans-urocanate	His Mtb	0.169854	-0.414641	0.00118824	0.0964212
His Mtb	trans-urocanate	taurodeoxycholate	Bile Acid Mtb	0.169854	-0.414641	0.00118824	0.0964212
Phosphatidylcholine	1-palmitoyl-2-arachidonoyl-GPC (16:0/20:4n6)	sphingomyelin (d18:1/20:0, d16:1/22:0)*	Sphingomyelin	0.0580916	-0.503724	0.0011944	0.0964247
Sphingomyelin	sphingomyelin (d18:1/20:0, d16:1/22:0)*	1-palmitoyl-2-arachidonoyl-GPC (16:0/20:4n6)	Phosphatidylcholine	0.0580916	-0.503724	0.0011944	0.0964247
Polyamine Mtb	spermidine	argininosuccinate	Urea Cycle, Arg & Pro Mtb	-0.201181	0.387054	0.00119768	0.0964247
Urea Cycle, Arg & Pro Mtb	argininosuccinate	spermidine	Polyamine Mtb	-0.201181	0.387054	0.00119768	0.0964247
Benzoate Mtb	4-methylcatechol sulfate	eicosanodioate	Fatty Acid Mtb (Dicarboxylate)	0.38745	-0.200442	0.00120446	0.0964559
Fatty Acid Mtb (Dicarboxylate)	eicosanodioate	4-methylcatechol sulfate	Benzoate Mtb	0.38745	-0.200442	0.00120446	0.0964559
Fatty Acid (Monohydroxy)	16-hydroxypalmitate	1-palmitoleoyl-2-arachidonoyl-GPC (16:1/20:4)*	Phosphatidylcholine	0.00993825	-0.538411	0.00120746	0.0964559
Phosphatidylcholine	1-palmitoleoyl-2-arachidonoyl-GPC (16:1/20:4)*	16-hydroxypalmitate	Fatty Acid (Monohydroxy)	0.00993825	-0.538411	0.00120746	0.0964559
Lysophosphatidylethanolamine	1-eicosapentaenoyl-GPE (20:5)*	1-stearyl-2-docosapentaenoyl-GPC (O-18:0/22:5n3)*	Plasmenylcholin	0.155244	-0.425959	0.00121632	0.0967872
Plasmenylcholin	1-stearyl-2-docosapentaenoyl-GPC (O-18:0/22:5n3)*	1-eicosapentaenoyl-GPE (20:5)*	Lysophosphatidylethanolamine	0.155244	-0.425959	0.00121632	0.0967872
Carbohydrate Mtb (others)	erythronate*	phenylalanylphenylalanine	Dipeptide	0.130594	-0.445721	0.00123374	0.0974145
Dipeptide	phenylalanylphenylalanine	erythronate*	Carbohydrate Mtb (others)	0.130594	-0.445721	0.00123374	0.0974145
Plasmenylcholin	1-palmityl-2-stearoyl-GPC (O-16:0/18:0)*	1-(1-enyl-palmitoyl)-2-linoleoyl-GPE (P-16:0/18:2)*	Plasmenylethanolamide	0.049896	0.578757	0.0012346	0.0974145
Plasmenylethanolamide	1-(1-enyl-palmitoyl)-2-linoleoyl-GPE (P-16:0/18:2)*	1-palmityl-2-stearoyl-GPC (O-16:0/18:0)*	Plasmenylcholin	0.049896	0.578757	0.0012346	0.0974145
Phe, Tyr Mtb	o-cresol sulfate	1-pentadecanoyl-2-docosahexaenoyl-GPC (15:0/22:6)*	Phosphatidylcholine	-0.167827	0.414459	0.00124014	0.0974145
Phosphatidylcholine	1-pentadecanoyl-2-docosahexaenoyl-GPC (15:0/22:6)*	o-cresol sulfate	Phe, Tyr Mtb	-0.167827	0.414459	0.00124014	0.0974145
Diacylglycerol	oleoyl-arachidonoyl-glycerol (18:1/20:4) [1]*	sphingomyelin (d18:1/20:0, d16:1/22:0)*	Sphingomyelin	-0.0054332	-0.548136	0.00124319	0.0974145
Sphingomyelin	sphingomyelin (d18:1/20:0, d16:1/22:0)*	oleoyl-arachidonoyl-glycerol (18:1/20:4) [1]*	Diacylglycerol	-0.0054332	-0.548136	0.00124319	0.0974145
Cofactors & Vitamins	bilirubin (E,E)*	linoleoylcarnitine*	Fatty Acid Mtb (Carnitine)	0.570297	0.0381289	0.0012539	0.0975839
Fatty Acid Mtb (Carnitine)	linoleoylcarnitine*	bilirubin (E,E)*	Cofactors & Vitamins	0.570297	0.0381289	0.0012539	0.0975839
Glycerophosopholipid Mtb (others)	glycerophosphoinositol*	1-margaroyl-2-linoleoyl-GPC (17:0/18:2)*	Phosphatidylcholine	0.557333	0.0192667	0.00125688	0.0975839
Phosphatidylcholine	1-margaroyl-2-linoleoyl-GPC (17:0/18:2)*	glycerophosphoinositol*	Glycerophosopholipid Mtb (others)	0.557333	0.0192667	0.00125688	0.0975839
Glycerophosopholipid Mtb (others)	glycerophosphoinositol*	1-stearoyl-2-linoleoyl-GPC (18:0/18:2)*	Glycerophosopholipid Mtb (others)	0.620518	0.115756	0.00125961	0.0975839
Glycerophosopholipid Mtb (others)	1-stearoyl-2-linoleoyl-GPC (18:0/18:2)*	glycerophosphoinositol*	Glycerophosopholipid Mtb (others)	0.620518	0.115756	0.00125961	0.0975839
Fatty Acid Mtb (others)	oleoylcholine	N-acetyl-beta-alanine	Pyrimidine Mtb	0.38568	-0.199815	0.00126696	0.0977845
Pyrimidine Mtb	N-acetyl-beta-alanine	oleoylcholine	Fatty Acid Mtb (others)	0.38568	-0.199815	0.00126696	0.0977845
Phosphatidylcholine	1-palmitoyl-2-arachidonoyl-GPC (16:0/20:4n6)	sphingomyelin (d18:1/22:1, d18:2/22:0, d16:1/24:1)*	Sphingomyelin	0.0157512	-0.53214	0.00127581	0.0980987
Sphingomyelin	sphingomyelin (d18:1/22:1, d18:2/22:0, d16:1/24:1)*	1-palmitoyl-2-arachidonoyl-GPC (16:0/20:4n6)	Phosphatidylcholine	0.0157512	-0.53214	0.00127581	0.0980987
Xanthine Mtb	5-acetylamino-6-amino-3-methyluracil	succinimide	Xenobiotics	-0.0245761	0.525534	0.00128388	0.0981432
Xenobiotics	succinimide	5-acetylamino-6-amino-3-methyluracil	Xanthine Mtb	-0.0245761	0.525534	0.00128388	0.0981432
Carbohydrate Mtb (others)	N-acetylglucosaminylasparagine	7-methylguanine	Purine Mtb	0.588717	0.0671501	0.00128595	0.0981432
Purine Mtb	7-methylguanine	N-acetylglucosaminylasparagine	Carbohydrate Mtb (others)	0.588717	0.0671501	0.00128595	0.0981432
Lysophosphatidylcholine	1-erucoyl-GPC (22:1)*	tartronate (hydroxymalonate)	Xenobiotics	-0.178725	0.403203	0.00129345	0.09835
Xenobiotics	tartronate (hydroxymalonate)	1-erucoyl-GPC (22:1)*	Lysophosphatidylcholine	-0.178725	0.403203	0.00129345	0.09835
Phosphatidylcholine	1-arachidoyl-2-arachidonoyl-GPC (20:0/20:4)*	2-methylcitrate/homocitrate	TCA Cycle	-0.445764	0.127793	0.00129911	0.0984162
TCA Cycle	2-methylcitrate/homocitrate	1-arachidoyl-2-arachidonoyl-GPC (20:0/20:4)*	Phosphatidylcholine	-0.445764	0.127793	0.00129911	0.0984162
Met, Cys Mtb	S-methylcysteine	sphinganine	Sphingolipid Mtb (others)	0.391447	-0.191258	0.00131711	0.0994124
Sphingolipid Mtb (others)	sphinganine	S-methylcysteine	Met, Cys Mtb	0.391447	-0.191258	0.00131711	0.0994124
Met, Cys Mtb	hypotaurine	malate	TCA Cycle	0.397931	-0.183126	0.00133535	0.099589
TCA Cycle	malate	hypotaurine	Met, Cys Mtb	0.397931	-0.183126	0.00133535	0.099589
Glycerophosopholipid Mtb (others)	1-stearoyl-2-arachidonoyl-GPC (18:0/20:4)	diglycerol	Xenobiotics	-0.479101	0.0842397	0.00133897	0.099589
Xenobiotics	diglycerol	1-stearoyl-2-arachidonoyl-GPC (18:0/20:4)	Glycerophosopholipid Mtb (others)	-0.479101	0.0842397	0.00133897	0.099589
Phe, Tyr Mtb	o-cresol sulfate	1-myristoyl-2-docosahexaenoyl-GPC (14:0/22:6)*	Phosphatidylcholine	-0.177101	0.40303	0.00133913	0.099589
Phosphatidylcholine	1-myristoyl-2-docosahexaenoyl-GPC (14:0/22:6)*	o-cresol sulfate	Phe, Tyr Mtb	-0.177101	0.40303	0.00133913	0.099589
Glycerophosopholipid Mtb (others)	glycerophosphoinositol*	1-(1-enyl-stearoyl)-GPE (P-18:0)*	Plasmenylethanolamide	-0.433205	0.141289	0.00134342	0.099589
Plasmenylethanolamide	1-(1-enyl-stearoyl)-GPE (P-18:0)*	glycerophosphoinositol*	Glycerophosopholipid Mtb (others)	-0.433205	0.141289	0.00134342	0.099589
Phosphatidylcholine	1-myristoyl-2-palmitoyl-GPC (14:0/16:0)	1,7-dimethylurate	Xanthine Mtb	0.0612013	-0.496603	0.0013437	0.099589
Xanthine Mtb	1,7-dimethylurate	1-myristoyl-2-palmitoyl-GPC (14:0/16:0)	Phosphatidylcholine	0.0612013	-0.496603	0.0013437	0.099589

## Sheet: Table S5
Pathway	Significant pairs	Tested Pairs	P-value	FDR
Bile Acid Mtb	16	313	1.66e-08	7.47e-07
Pyrimidine Mtb	13	476	0.000257	0.00451053
Trp Mtb	13	484	0.000301	0.00451053
Lysophosphatidylcholine	33	2191	0.00134202	0.0150977
Met, Cys Mtb	14	663	0.00182608	0.0164347
Leu, Ile, Val Mtb	14	681	0.00232434	0.0174325
Sphingomyelin	24	1590	0.00540037	0.0347167
Phe, Tyr Mtb	11	564	0.00935861	0.0526422
Cofactors & Vitamins	11	587	0.0122946	0.0614728
Phosphatidylinositol	5	208	0.0323124	0.145406
Dipeptide	10	689	0.0699817	0.286289
Purine Mtb	9	644	0.0981521	0.36807
Phosphatidylethanolamine	13	1197	0.214883	0.743827
Peptides (others)	2	116	0.255529	0.821342
Lys Mtb	4	327	0.297279	0.822018
His Mtb	4	332	0.306663	0.822018
Urea Cycle, Arg & Pro Mtb	8	771	0.325439	0.822018
Ala, Asp Mtb	3	240	0.328807	0.822018
Fatty Acid Mtb (Dicarboxylate)	3	250	0.351662	0.832884
Carbohydrate Mtb (others)	5	486	0.388983	0.842421
Sphingolipid Mtb (others)	2	161	0.39313	0.842421
Fatty Acid (Medium Chain)	3	281	0.421603	0.862371
Cerebrosides	2	215	0.54107	1
Glu Mtb	4	477	0.570312	1
Sterol	1	112	0.611997	1
Fatty Acid Mtb (others)	8	1059	0.666907	1
Fatty Acid (Polyunsaturated)	7	942	0.678917	1
Glycerolipid Mtb (others)	1	135	0.680552	1
Steroid	3	490	0.780816	1
Polyamine Mtb	1	184	0.788887	1
Glycolysis	1	187	0.794173	1
Glycerophosopholipid Mtb (others)	14	2064	0.823762	1
Glutathione Mtb	5	828	0.825378	1
Monoacylglycerol	15	2228	0.838305	1
TCA Cycle	2	409	0.859067	1
Lysophosphatidylethanolamine	3	663	0.917374	1
Plasmenylcholin	7	1301	0.920229	1
Lysophosphatidylinositol	1	382	0.960405	1
Gly, Ser, Thr Mtb	1	390	0.962994	1
Plasmenylethanolamide	7	1540	0.973996	1
Fatty Acid (Long Chain)	4	1037	0.974751	1
Ceramide	1	518	0.987458	1
Fatty Acid Mtb (Carnitine)	6	2113	0.999635	1
Diacylglycerol	2	1597	0.99998	1
Phosphatidylcholine	6	5084	1	1
Fatty Acid (Monohydroxy)	0	660	NOT TESTED	NOT TESTED
Pentose Mtb	0	388	NOT TESTED	NOT TESTED
Xenobiotics	NOT TESTED	NOT TESTED	NOT TESTED	NOT TESTED
Xanthine Mtb	NOT TESTED	NOT TESTED	NOT TESTED	NOT TESTED
Benzoate Mtb	NOT TESTED	NOT TESTED	NOT TESTED	NOT TESTED
